# Supplementary material for: De novo transcriptome and tissue specific expression analysis of genes associated with biosynthesis of secondary metabolites in Operculina turpethum (L.)
Source: Sci Rep. 2021 Nov 18;11:22539. doi: 10.1038/s41598-021-01906-y (PMC8602414; doi:10.1038/s41598-021-01906-y)
Supplement: Supplementary file 2 — Supplementary Tables. [file 41598_2021_1906_MOESM2_ESM.xlsx]

## Sheet: Supplementary Table S1
Supplementary Table S1:Unigene Length Distribution
Length Interval	No Of Unigenes
Length >= 200 && <= 300	33900
Length > 300 && <= 400	8440
Length > 400 && <= 500	4703
Length > 500 && <= 600	3341
Length > 600 && <= 700	2715
Length > 700 && <= 800	2291
Length > 800 && <= 900	1892
Length > 900 && <= 1000	1565
Length > 1000 && <=5000	5412

## Sheet: Supplementary Table S2
Supplementary Table S2: CDS Length Distribution
Length Interval	No. Of Unigenes
Length >= 200 && <= 300	522
Length > 300 && <= 400	6487
Length > 400 && <= 500	3908
Length > 500 && <= 600	2799
Length > 600 && <= 700	1981
Length > 700 && <= 800	1507
Length > 800 && <= 900	1128
Length > 900 && <= 1000	838
Length > 1000 && <=5000	1700

## Sheet: Supplementary Table S3
Supplementary Table S3: KEGG pathway annotation of the unigenes. These unigenes were divided into five branches (Metabolism; Genetic Information Processing; Environmental Information Processing; Cellular Processes; Organismal System.)
#Level 1	Level 2	Count
09100 Metabolism	09101 Carbohydrate metabolism	595
	09102 Energy metabolism	289
	09103 Lipid metabolism	340
	09104 Nucleotide metabolism	127
	09105 Amino acid metabolism	401
	09106 Metabolism of other amino acids	127
	09107 Glycan biosynthesis and metabolism	127
	09108 Metabolism of cofactors and vitamins	208
	09109 Metabolism of terpenoids and polyketides	105
	09110 Biosynthesis of other secondary metabolites	289
	09111 Xenobiotics biodegradation and metabolism	143
09120 Genetic Information Processing	09121 Transcription	221
	09122 Translation	602
	09123 Folding, sorting and degradation	439
	09124 Replication and repair	204
09130 Environmental Information Processing	09131 Membrane transport	17
	09132 Signal transduction	946
09140 Cellular Processes	09141 Transport and catabolism	527
	09143 Cell growth and death	356
	09144 Cellular community - eukaryotes	61
09150 Organismal Systems	09149 Aging	117
	09158 Development and regeneration	59
	09159 Environmental adaptation	218

## Sheet: Supplementary Table S4
Supplementary Table S4: Differentially Expressed Unigenes in Root-Stem
ID	annotation	baseMean	baseMean(Root)	baseMean(Stem)	foldChange	log2FoldChange	pval	padj
CDS_1_Unigene_10	CASP-like isoform X3	348.173	325.102	371.244	1.14193	0.191476	0.894575	1
CDS_2_Unigene_10000	single-stranded DNA-binding chloroplastic-like isoform X2	360.444	383.074	337.814	0.881851	-0.181394	0.897792	1
CDS_3_Unigene_10001	PREDICTED: cyclin-D3-1-like	229.202	292.137	166.268	0.569144	-0.813134	0.619883	1
CDS_4_Unigene_10002	CBL-interacting kinase 2	2383.86	3313.54	1454.19	0.438862	-1.18816	0.277468	1
CDS_5_Unigene_10006	peptidyl-tRNA hydrolase mitochondrial	96.4582	102.305	90.6117	0.885704	-0.175104	0.946485	1
CDS_6_Unigene_10007	PREDICTED: protein TRAUCO	251.546	408.082	95.0103	0.232821	-2.1027	0.196362	1
CDS_7_Unigene_10008	PREDICTED: protein TRAUCO	122.539	103.441	141.636	1.36924	0.453371	0.837503	1
CDS_8_Unigene_1001	PREDICTED: uncharacterized protein LOC109181906 isoform X2	74.0549	63.6563	84.4536	1.32671	0.407856	0.893283	1
CDS_9_Unigene_10013	4-hydroxy-4-methyl-2-oxoglutarate aldolase 3	418.684	454.688	382.68	0.841633	-0.248736	0.853408	1
CDS_10_Unigene_10014	PREDICTED: uncharacterized protein LOC109182391	295.844	204.609	387.079	1.89179	0.919755	0.539557	1
CDS_11_Unigene_10015	DDT domain-containing DDR4-like	59.9101	86.3906	33.4295	0.386958	-1.36975	0.686832	1
CDS_12_Unigene_10016	heat stress transcription factor B-2b	544.598	778.653	310.543	0.398821	-1.32619	0.297666	1
CDS_13_Unigene_10017	ubiquitin carboxyl-terminal hydrolase 2	1196.8	1088.98	1304.63	1.19803	0.26067	0.817079	1
CDS_14_Unigene_1002	PREDICTED: uncharacterized protein LOC109181906 isoform X1	51.8789	65.9297	37.8282	0.573765	-0.801468	0.831067	1
CDS_15_Unigene_10020	PREDICTED: uncharacterized protein LOC109159964	1242.91	2271.16	214.653	0.0945122	-3.40335	0.00516314	0.209948
CDS_16_Unigene_10021	PREDICTED: uncharacterized protein LOC109156900	316.874	145.5	488.247	3.35565	1.74659	0.240934	1
CDS_18_Unigene_10023	probable beta-1,4-xylosyltransferase IRX10L	104.306	125.039	83.5739	0.668382	-0.581255	0.805815	1
CDS_19_Unigene_10026	AT-hook motif nuclear-localized 14-like isoform X2	338.219	213.703	462.735	2.16532	1.11458	0.438707	1
CDS_21_Unigene_10029	PRA1 family F3-like	744.645	1198.1	291.189	0.243042	-2.04072	0.0960891	0.930969
CDS_22_Unigene_10030	zinc finger CCCH domain-containing 32-like	313.434	177.328	449.539	2.53507	1.34203	0.364624	1
CDS_23_Unigene_10031	PREDICTED: uncharacterized protein LOC109172746 isoform X2	110.465	125.039	95.89	0.76688	-0.382927	0.868428	1
CDS_24_Unigene_10032	PREDICTED: uncharacterized protein LOC109172746 isoform X2	324.865	352.383	297.347	0.843818	-0.244996	0.866171	1
CDS_25_Unigene_10033	reactive Intermediate Deaminase chloroplastic-like	531.773	599.051	464.495	0.775384	-0.367016	0.771831	1
CDS_26_Unigene_10035	KH domain-containing HEN4-like isoform X2	18.8646	30.6914	7.0378	0.229308	-2.12464	0.81208	1
CDS_27_Unigene_10038	beta-glucosidase 46-like isoform X2	828.867	1028.73	629.003	0.611436	-0.709726	0.544482	1
CDS_28_Unigene_10039	auxin-responsive IAA4-like	3931.38	2839.52	5023.23	1.76904	0.822966	0.451755	1
CDS_29_Unigene_10042	sorting nexin 2B-like	396.147	387.621	404.673	1.04399	0.0621107	0.966229	1
CDS_30_Unigene_10043	NAC domain-containing 17-like	4277.1	5975.73	2578.47	0.431491	-1.2126	0.271419	1
CDS_31_Unigene_10046	nematode resistance -like HSPRO2	554.68	587.684	521.677	0.887683	-0.171884	0.891424	1
CDS_32_Unigene_10047	UDP-glycosyltransferase 73D1-like isoform X1	165.428	15.9141	314.942	19.7901	4.30671	0.0424403	0.668799
CDS_33_Unigene_10048	UDP-glycosyltransferase 73D1-like isoform X1	16.7543	15.9141	17.5945	1.10559	0.144822	0.995312	1
CDS_34_Unigene_10049	ethylene-responsive transcription factor RAP2-4-like	665.16	592.231	738.089	1.24629	0.317636	0.794187	1
CDS_35_Unigene_1005	expansin-like A3	89.0795	40.9219	137.237	3.35364	1.74573	0.507285	1
CDS_36_Unigene_10050	histone H1	1143.43	1788.06	498.804	0.278964	-1.84185	0.111094	0.977783
CDS_37_Unigene_10052	hypothetical protein DM860_014020	207.031	220.523	193.539	0.877637	-0.188305	0.913669	1
CDS_39_Unigene_10054	G patch domain-containing 8	226.494	213.703	239.285	1.11971	0.163123	0.924034	1
CDS_40_Unigene_10055	ribosomal subunit interface	615.529	1102.62	128.44	0.116486	-3.10177	0.018646	0.444786
CDS_41_Unigene_10060	hypothetical protein	40.3684	61.3828	19.3539	0.315299	-1.66521	0.717834	1
CDS_42_Unigene_10061	PREDICTED: uncharacterized protein LOC109167201	1060	1540.25	579.739	0.376392	-1.40969	0.220738	1
CDS_43_Unigene_10063	squamosa promoter-binding 9 isoform X1	124.11	179.602	68.6185	0.38206	-1.38813	0.52366	1
CDS_44_Unigene_10065	serine threonine- kinase D6PK-like	255.238	351.246	159.23	0.453329	-1.14137	0.470075	1
CDS_45_Unigene_10067	eukaryotic translation initiation factor 6-2-like	276.851	172.781	380.921	2.20464	1.14054	0.458433	1
CDS_46_Unigene_10068	STRUBBELIG-RECEPTOR FAMILY 8	149.425	100.031	198.818	1.98756	0.990996	0.617509	1
CDS_47_Unigene_10069	class-I knotted1-like homeobox IBKN3	172.994	203.473	142.515	0.700415	-0.513717	0.780412	1
CDS_49_Unigene_10070	probable polygalacturonase	135.102	152.32	117.883	0.773916	-0.369751	0.859807	1
CDS_51_Unigene_10075	PREDICTED: uncharacterized protein LOC109171832	88.2344	29.5547	146.914	4.97092	2.31351	0.389768	1
CDS_52_Unigene_10076	hypothetical protein DM860_005260	892.222	807.071	977.374	1.21101	0.276217	0.812501	1
CDS_54_Unigene_10079	mitogen-activated kinase kinase kinase 3-like	148.342	94.3477	202.337	2.14459	1.1007	0.580775	1
CDS_55_Unigene_10080	PREDICTED: myosin-9	327.712	385.348	270.076	0.700862	-0.512798	0.722163	1
CDS_56_Unigene_10081	probable aspartyl partial	653.249	805.934	500.563	0.621097	-0.687108	0.571936	1
CDS_57_Unigene_10082	RNA polymerase sigma factor sigA	205.223	150.047	260.399	1.73545	0.795308	0.643738	1
CDS_58_Unigene_10084	tRNA (guanine(10)-N2)-methyltransferase homolog	42.6962	62.5195	22.8728	0.365851	-1.45067	0.740808	1
CDS_59_Unigene_10086	NADH dehydrogenase [ubiquinone] iron-sulfur mitochondrial	552.155	405.809	698.502	1.72126	0.783464	0.534426	1
CDS_60_Unigene_10088	vacuolar cation proton exchanger 3-like	290.18	504.703	75.6563	0.149903	-2.7379	0.0836367	0.891852
CDS_61_Unigene_10089	PREDICTED: uncharacterized protein At1g27050	165.442	97.7578	233.127	2.38474	1.25383	0.508138	1
CDS_62_Unigene_1009	PREDICTED: uncharacterized protein LOC109190935	98.6082	31.8281	165.388	5.19629	2.37748	0.344687	1
CDS_64_Unigene_10093	calmodulin-binding 25	1852.45	1670.98	2033.92	1.21721	0.283574	0.7955	1
CDS_65_Unigene_10094	ubiquinone biosynthesis mitochondrial-like	53.3122	86.3906	20.2337	0.234211	-2.09412	0.573079	1
CDS_66_Unigene_10096	cytochrome c oxidase subunit I	22.512	31.8281	13.1959	0.414598	-1.27022	0.870382	1
CDS_67_Unigene_10098	BTB POZ domain-containing At5g03250	55.6597	95.4844	15.835	0.165839	-2.59214	0.478964	1
CDS_68_Unigene_1010	PREDICTED: uncharacterized protein LOC109190935	48.0586	20.4609	75.6563	3.6976	1.88659	0.639574	1
CDS_69_Unigene_10100	PREDICTED: uncharacterized protein LOC109162366	411.123	294.41	527.835	1.79286	0.842259	0.534326	1
CDS_70_Unigene_10106	ethylene-responsive transcription factor ERF017-like	2331.77	2276.85	2386.69	1.04824	0.0679752	0.95091	1
CDS_71_Unigene_10107	NADH dehydrogenase [ubiquinone] 1 beta subcomplex subunit 10-B	2317.77	1269.72	3365.83	2.65085	1.40646	0.201315	1
CDS_72_Unigene_10112	PREDICTED: uncharacterized protein LOC109192594	169.268	69.3399	269.196	3.88227	1.9569	0.304218	1
CDS_73_Unigene_10113	PREDICTED: uncharacterized protein LOC109148273	296.289	333.059	259.519	0.779199	-0.359937	0.809549	1
CDS_74_Unigene_10114	S-adenosylmethionine synthase 3	1363.15	1424.31	1301.99	0.914122	-0.129541	0.906912	1
CDS_75_Unigene_10118	SULFUR DEFICIENCY-INDUCED 2-like	265.854	273.949	257.759	0.940902	-0.0878839	0.956474	1
CDS_77_Unigene_1012	kinase chloroplastic-like isoform X2	2208.89	1983.57	2434.2	1.22718	0.295344	0.786013	1
CDS_78_Unigene_10121	probable starch synthase chloroplastic amyloplastic	354.86	209.156	500.563	2.39325	1.25897	0.375948	1
CDS_79_Unigene_10122	60S acidic ribosomal P0-like	5607.3	3287.39	7927.2	2.4114	1.26987	0.254522	1
CDS_80_Unigene_10124	ubiquitin carboxyl-terminal hydrolase 13-like isoform X1	734.811	729.774	739.849	1.01381	0.0197811	0.988661	1
CDS_81_Unigene_10125	LMBR1 domain-containing 2 homolog A	592.592	646.793	538.392	0.832402	-0.264648	0.830726	1
CDS_82_Unigene_10125	PREDICTED: uncharacterized protein LOC109180250	3413.25	5991.65	834.859	0.139337	-2.84335	0.0137359	0.372764
CDS_83_Unigene_10126	PREDICTED: uncharacterized protein LOC109180250	3516.62	6092.81	940.426	0.15435	-2.69572	0.018862	0.448326
CDS_84_Unigene_10126	LMBR1 domain-containing 2 homolog A	346.596	221.66	471.533	2.12728	1.08901	0.445697	1
CDS_86_Unigene_10128	PREDICTED: uncharacterized protein LOC109150194 isoform X3	3300.8	3876.21	2725.39	0.703106	-0.508186	0.63887	1
CDS_87_Unigene_10129	late embryogenesis abundant 14	12983.3	11181.9	14784.7	1.32219	0.402935	0.727127	1
CDS_88_Unigene_1013	kinase chloroplastic-like isoform X1	1083.49	1004.86	1162.12	1.1565	0.209761	0.854059	1
CDS_89_Unigene_10130	late embryogenesis abundant 14	4586.78	4742.39	4431.17	0.934375	-0.0979258	0.928097	1
CDS_90_Unigene_10131	ribosome-recycling chloroplastic	548.493	423.996	672.99	1.58725	0.666533	0.597385	1
CDS_91_Unigene_10134	homocysteine S-methyltransferase 2 isoform X2	36.6815	44.332	29.0309	0.654852	-0.610759	0.905367	1
CDS_92_Unigene_10137	PREDICTED: uncharacterized protein LOC109191911 isoform X3	300.614	126.176	475.051	3.765	1.91265	0.208983	1
CDS_93_Unigene_1014	probable phosphatase 2C 35	49.3534	86.3906	12.3161	0.142563	-2.81032	0.48403	1
CDS_94_Unigene_10142	---NA---	260.027	280.77	239.285	0.852247	-0.230656	0.883577	1
CDS_95_Unigene_10142	PREDICTED: uncharacterized protein LOC109181344 isoform X1	45.0537	25.0078	65.0996	2.60317	1.38027	0.743951	1
CDS_96_Unigene_10144	chromophore lyase chloroplastic	287.383	339.879	234.887	0.691089	-0.533057	0.723438	1
CDS_97_Unigene_10145	chromophore lyase chloroplastic	58.294	68.2031	48.3849	0.709423	-0.495282	0.887992	1
CDS_98_Unigene_10147	UDP-glycosyltransferase 91A1-like	378.888	725.227	32.5498	0.0448823	-4.47771	0.00447312	0.192077
CDS_99_Unigene_10149	auxin-induced in root cultures 12-like	3873.53	5355.08	2391.97	0.446673	-1.16271	0.289691	1
CDS_100_Unigene_10153	vegetative cell wall gp1-like isoform X2	204.778	223.934	185.622	0.828915	-0.270704	0.875597	1
CDS_101_Unigene_10155	tubby-like F-box 3	55.0519	78.4336	31.6701	0.403782	-1.30835	0.715546	1
CDS_102_Unigene_10156	PREDICTED: uncharacterized protein LOC109160138 isoform X2	400.081	352.383	447.78	1.27072	0.345646	0.800732	1
CDS_103_Unigene_10157	PREDICTED: uncharacterized protein LOC109160138 isoform X2	24.143	30.6914	17.5945	0.573271	-0.802711	0.914642	1
CDS_104_Unigene_10158	PREDICTED: uncharacterized protein LOC109160138 isoform X3	761.069	1207.2	314.942	0.260887	-1.9385	0.111574	0.977994
CDS_106_Unigene_10163	UPF0496 1-like	561.906	713.86	409.952	0.574275	-0.800186	0.523218	1
CDS_107_Unigene_10164	K(+) efflux antiporter 4-like isoform X1	100.476	25.0078	175.945	7.0356	2.81467	0.265584	1
CDS_109_Unigene_10166	CCR4-NOT transcription complex subunit 1	768.547	903.692	633.402	0.700905	-0.512709	0.664438	1
CDS_111_Unigene_10171	PREDICTED: uncharacterized protein LOC109175828 isoform X1	63.8245	43.1953	84.4536	1.95516	0.967284	0.767641	1
CDS_112_Unigene_10173	PREDICTED: uncharacterized protein LOC109149738	338.476	418.313	258.639	0.618291	-0.693641	0.627199	1
CDS_114_Unigene_10180	shewanella phosphatase 1 isoform X2	91.1947	82.9805	99.4089	1.19798	0.260603	0.922805	1
CDS_115_Unigene_10181	PREDICTED: uncharacterized protein LOC109167187	966.089	1351.56	580.618	0.429592	-1.21896	0.292526	1
CDS_116_Unigene_10182	Cytokinin riboside 5 -monophosphate phosphoribohydrolase	254.799	148.91	360.687	2.42218	1.27631	0.421823	1
CDS_117_Unigene_10183	PREDICTED: mavicyanin-like	617.081	867.317	366.845	0.422966	-1.24139	0.316526	1
CDS_118_Unigene_10185	transmembrane 234 homolog	520.371	688.852	351.89	0.510836	-0.969069	0.448095	1
CDS_119_Unigene_10189	diphthine--ammonia ligase isoform X3	159.017	243.258	74.7766	0.307396	-1.70183	0.381052	1
CDS_120_Unigene_1019	(S)-coclaurine N-methyltransferase-like	647.427	536.531	758.323	1.41338	0.49915	0.682621	1
CDS_121_Unigene_10190	diphthine--ammonia ligase isoform X3	586.687	520.617	652.756	1.25381	0.32632	0.79362	1
CDS_122_Unigene_10192	cilia- and flagella-associated 20-like	341.659	384.211	299.106	0.778495	-0.36124	0.799925	1
CDS_123_Unigene_10195	sugar transport 13 isoform X2	255.98	93.211	418.749	4.49249	2.16751	0.18186	1
CDS_124_Unigene_10197	probable inactive purple acid phosphatase 27	183.739	228.481	138.997	0.608352	-0.717022	0.688925	1
CDS_125_Unigene_10198	probable inactive purple acid phosphatase 27	415.076	469.465	360.687	0.768294	-0.380269	0.777523	1
CDS_126_Unigene_10200	---NA---	391.971	198.926	585.017	2.94088	1.55625	0.263069	1
CDS_127_Unigene_10200	probable prolyl 4-hydroxylase 4	313.315	230.754	395.876	1.71558	0.778694	0.596177	1
CDS_128_Unigene_10203	DNA-directed RNA polymerase subunit alpha	180.753	342.152	19.3539	0.0565653	-4.14394	0.0396751	0.65144
CDS_129_Unigene_10204	ethylene-responsive transcription factor RAP2-12	1704.83	1917.64	1492.01	0.778045	-0.362075	0.740318	1
CDS_130_Unigene_10205	ethylene-responsive transcription factor RAP2-12	1790.53	2115.43	1465.62	0.692823	-0.529441	0.627635	1
CDS_131_Unigene_10209	2-oxoisovalerate dehydrogenase subunit alpha mitochondrial isoform X3	3230.24	4890.17	1570.31	0.321116	-1.63883	0.138547	1
CDS_132_Unigene_10210	upstream activation factor subunit UAF30-like	549.352	618.375	480.33	0.776761	-0.364457	0.771795	1
CDS_133_Unigene_10211	metal-nicotianamine transporter YSL1-like isoform X1	173.928	200.063	147.794	0.738738	-0.436866	0.812449	1
CDS_135_Unigene_10218	PREDICTED: protein bfr2	636.84	777.516	496.165	0.638141	-0.648053	0.595557	1
CDS_136_Unigene_10219	disease resistance RGA3 isoform X5	442.016	664.981	219.051	0.32941	-1.60204	0.234025	1
CDS_137_Unigene_10220	SKP1 1A isoform X1	4945.43	5716.56	4174.29	0.730211	-0.453615	0.678462	1
CDS_138_Unigene_10221	60S ribosomal L7-2-like	3291.31	4232	2350.62	0.55544	-0.848297	0.435482	1
CDS_139_Unigene_10222	UDP-glucuronate 4-epimerase 1	8324.42	11374	5274.83	0.463762	-1.10854	0.325948	1
CDS_140_Unigene_10223	AAA-ATPase mitochondrial-like	18186.8	14337.4	22036.2	1.53697	0.62009	0.604131	1
CDS_141_Unigene_10224	chorismate mutase 2-like	22375.1	29363.7	15386.4	0.523993	-0.93238	0.448962	1
CDS_142_Unigene_10226	PREDICTED: uncharacterized protein LOC109180948 isoform X2	606.209	31.8281	1180.59	37.0927	5.21306	0.000367849	0.0353763
CDS_143_Unigene_10227	serine threonine- kinase ATM	59.0699	102.305	15.835	0.154783	-2.69168	0.446425	1
CDS_144_Unigene_10228	WEB family chloroplastic-like	146.879	112.535	181.223	1.61037	0.687393	0.731377	1
CDS_145_Unigene_1023	probable prolyl 4-hydroxylase 10	1300.66	626.332	1974.98	3.15325	1.65684	0.145352	1
CDS_146_Unigene_10230	PREDICTED: uncharacterized protein LOC109183914	178.277	129.586	226.969	1.75149	0.808586	0.657471	1
CDS_147_Unigene_10231	succinate-semialdehyde mitochondrial	318.322	146.637	490.007	3.34164	1.74055	0.241802	1
CDS_148_Unigene_10232	NAC11 protein	252.402	170.508	334.295	1.96059	0.971286	0.540682	1
CDS_149_Unigene_10233	NAC11 protein	23.4412	1.13672	45.7457	40.2436	5.33069	0.541885	1
CDS_150_Unigene_10234	NAC11 protein	338.13	228.481	447.78	1.95982	0.970719	0.499239	1
CDS_151_Unigene_10240	UDP-galactose transporter 1	59.7321	115.945	3.5189	0.0303496	-5.04218	0.195056	1
CDS_152_Unigene_10241	UDP-galactose transporter 1	806.904	990.082	623.725	0.629973	-0.666638	0.570464	1
CDS_153_Unigene_10243	FATTY ACID EXPORT 5-like	283.434	90.9375	475.931	5.23361	2.38781	0.130094	1
CDS_154_Unigene_10245	ENHANCED DISEASE RESISTANCE 4	26.3571	11.3672	41.3471	3.6374	1.86291	0.786304	1
CDS_155_Unigene_10248	cytochrome c oxidase subunit partial (mitochondrion)	142.718	208.02	77.4158	0.372156	-1.42602	0.483161	1
CDS_156_Unigene_10251	oxidoreductase	63.765	120.492	7.0378	0.0584087	-4.09767	0.249086	1
CDS_157_Unigene_10252	PREDICTED: uncharacterized protein LOC109189624 isoform X2	331.047	488.789	173.306	0.354561	-1.49589	0.304576	1
CDS_158_Unigene_10254	ATP-dependent RNA helicase DB10 isoform X2	88.5457	28.418	148.674	5.23167	2.38727	0.374857	1
CDS_159_Unigene_10256	4-hydroxyphenylpyruvate partial	426.073	469.465	382.68	0.815141	-0.294878	0.825576	1
CDS_160_Unigene_10257	serine threonine- kinase CDL1-like isoform X2	77.4256	54.5625	100.289	1.83805	0.878176	0.760309	1
CDS_161_Unigene_1026	PREDICTED: uncharacterized protein LOC107786513	132.7	45.4688	219.931	4.83697	2.2741	0.293133	1
CDS_162_Unigene_10263	E3 ubiquitin- ligase XBAT31	550.203	353.52	746.886	2.11272	1.0791	0.394257	1
CDS_163_Unigene_10264	PREDICTED: uncharacterized protein LOC109206546	27.8645	36.375	19.3539	0.532067	-0.91032	0.889535	1
CDS_164_Unigene_10267	fructose-bisphosphate aldolase cytosolic	131.074	175.055	87.0928	0.497517	-1.00718	0.632939	1
CDS_165_Unigene_10268	fructose-bisphosphate aldolase cytosolic-like	67.6496	115.945	19.3539	0.166923	-2.58275	0.421937	1
CDS_166_Unigene_10273	calcineurin B 7	146.973	125.039	168.907	1.35083	0.433851	0.829681	1
CDS_169_Unigene_10282	dynamin ARC5 isoform X3	206.948	161.414	252.481	1.56418	0.645408	0.706649	1
CDS_170_Unigene_10285	transcription termination factor chloroplastic mitochondrial	153.882	225.07	82.6941	0.367415	-1.44452	0.461568	1
CDS_172_Unigene_10287	E3 ubiquitin- ligase SINA-like 6	102.923	73.8867	131.959	1.78596	0.836699	0.726183	1
CDS_174_Unigene_10292	probable sucrose-phosphate synthase 4 isoform X2	218.695	261.445	175.945	0.67297	-0.571385	0.732139	1
CDS_175_Unigene_10293	PREDICTED: protein FREE1	31.4229	52.2891	10.5567	0.201891	-2.30835	0.69389	1
CDS_176_Unigene_10294	zinc finger CCCH domain-containing 41-like	108.028	29.5547	186.502	6.31039	2.65773	0.271423	1
CDS_177_Unigene_10298	PREDICTED: mavicyanin-like	451.377	436.5	466.254	1.06817	0.0951347	0.944627	1
CDS_180_Unigene_1030	two-component response regulator ARR3-like	140.217	61.3828	219.051	3.56861	1.83536	0.377019	1
CDS_181_Unigene_10301	RING-H2 finger ATL21A	356.752	541.078	172.426	0.318671	-1.64986	0.248572	1
CDS_182_Unigene_10302	microtubule-associated TORTIFOLIA1-like	321.213	222.797	419.629	1.88346	0.913384	0.531333	1
CDS_183_Unigene_10303	4-diphosphocytidyl-2-C-methyl-D-erythritol chloroplastic chromoplastic	27.8398	1.13672	54.5429	47.9828	5.58444	0.467121	1
CDS_184_Unigene_10304	digalactosyldiacylglycerol synthase chloroplastic	55.4276	27.2813	83.5739	3.06342	1.61514	0.654425	1
CDS_185_Unigene_10306	probable Xaa-Pro aminopeptidase P	979.898	788.883	1170.91	1.48427	0.569752	0.619741	1
CDS_186_Unigene_10307	1,2-dihydroxy-3-keto-5-methylthiopentene dioxygenase 2	1625.78	1486.83	1764.73	1.18691	0.247208	0.822486	1
CDS_187_Unigene_10308	1,2-dihydroxy-3-keto-5-methylthiopentene dioxygenase 2	1582.34	1452.73	1711.94	1.17844	0.236872	0.830099	1
CDS_188_Unigene_1031	peroxisomal (S)-2-hydroxy-acid oxidase-like	295.493	189.832	401.155	2.11321	1.07943	0.472534	1
CDS_189_Unigene_10314	cinnamoyl- reductase 1-like	177.032	336.469	17.5945	0.0522916	-4.25728	0.0372488	0.635686
CDS_190_Unigene_10316	CURVATURE THYLAKOID chloroplastic-like isoform X2	168.239	262.582	73.8969	0.281424	-1.82918	0.335212	1
CDS_191_Unigene_10318	leucine-rich repeat extensin 3	198.155	289.863	106.447	0.367231	-1.44524	0.409676	1
CDS_192_Unigene_1032	EARLY-RESPONSIVE TO DEHYDRATION chloroplastic-like	51.3698	88.6641	14.0756	0.158752	-2.65515	0.493252	1
CDS_193_Unigene_10320	pentatricopeptide repeat-containing mitochondrial-like	89.2078	143.227	35.189	0.245688	-2.0251	0.442586	1
CDS_194_Unigene_10321	pentatricopeptide repeat-containing mitochondrial-like	43.2943	25.0078	61.5807	2.46246	1.3001	0.765952	1
CDS_195_Unigene_10323	calcium-transporting ATPase plasma membrane-type isoform X1	209.498	75.0235	343.972	4.58487	2.19688	0.210648	1
CDS_196_Unigene_10326	late embryogenesis abundant D-34-like	69.6217	75.0235	64.2199	0.855998	-0.224321	0.944957	1
CDS_197_Unigene_10327	late embryogenesis abundant D-34-like	676.467	1096.93	256	0.233378	-2.09926	0.0925276	0.918139
CDS_198_Unigene_10328	vacuolar sorting-associated 51 homolog isoform X3	140.573	103.441	177.704	1.71792	0.780665	0.702654	1
CDS_199_Unigene_10329	SAC3 family A-like isoform X3	107.554	142.09	73.0172	0.51388	-0.960496	0.678646	1
CDS_202_Unigene_10337	kDa heat shock peroxisomal	207.644	264.856	150.433	0.567981	-0.816085	0.632119	1
CDS_203_Unigene_10338	kDa heat shock peroxisomal	685.892	818.438	553.347	0.676101	-0.564688	0.639084	1
CDS_204_Unigene_10339	probable LRR receptor-like serine threonine- kinase At1g56140	27.4	1.13672	53.6632	47.2089	5.56099	0.474398	1
CDS_206_Unigene_10343	serine threonine- phosphatase PP1-like	1305.36	1306.09	1304.63	0.998884	-0.00161158	0.999046	1
CDS_207_Unigene_10344	thioredoxin-like chloroplastic	889.847	27.2813	1752.41	64.235	6.00529	2.71857e-05	0.00489084
CDS_208_Unigene_10345	thioredoxin-like chloroplastic	242.957	36.375	449.539	12.3585	3.62743	0.0388318	0.645722
CDS_209_Unigene_10347	sporamin B	1110.83	1919.92	301.746	0.157166	-2.66964	0.0252243	0.534423
CDS_210_Unigene_1035	PREDICTED: uncharacterized protein LOC109150660	750.121	1176.5	323.739	0.27517	-1.8616	0.126441	1
CDS_211_Unigene_10350	DNA repair endonuclease UVH1-like	113.781	119.355	108.206	0.906587	-0.141482	0.952904	1
CDS_212_Unigene_10353	C-Myc-binding homolog	295.542	361.477	229.608	0.635195	-0.654728	0.660781	1
CDS_213_Unigene_10354	peptide deformylase chloroplastic	211.944	225.07	198.818	0.883359	-0.178929	0.917263	1
CDS_214_Unigene_10355	hypothetical protein MIMGU_mgv1a012769mg	84.2508	95.4844	73.0172	0.764703	-0.387029	0.887633	1
CDS_217_Unigene_10358	pentatricopeptide repeat-containing At1g01970-like isoform X2	47.6929	25.0078	70.378	2.81424	1.49275	0.711244	1
CDS_218_Unigene_1036	flowering time control FPA isoform X2	171.729	200.063	143.395	0.716752	-0.480455	0.795117	1
CDS_219_Unigene_10362	PREDICTED: uncharacterized protein LOC109161549	126.749	179.602	73.8969	0.411449	-1.28121	0.551455	1
CDS_225_Unigene_10373	translin-associated X	102.404	143.227	61.5807	0.429953	-1.21775	0.60985	1
CDS_226_Unigene_10375	PREDICTED: uncharacterized protein LOC109186749	863.478	1074.2	652.756	0.607667	-0.718647	0.537215	1
CDS_227_Unigene_10378	---NA---	83.9099	34.1016	133.718	3.92117	1.97129	0.474137	1
CDS_229_Unigene_10382	coiled-coil domain-containing 97	113.465	93.211	133.718	1.43458	0.520624	0.819747	1
CDS_230_Unigene_10383	gamma carbonic anhydrase mitochondrial-like	661.009	337.606	984.412	2.91586	1.54392	0.210856	1
CDS_231_Unigene_10384	PREDICTED: uncharacterized protein LOC109188287	210.397	285.316	135.478	0.474833	-1.07451	0.527449	1
CDS_232_Unigene_10386	probable pectinesterase pectinesterase inhibitor 51	346.601	451.277	241.924	0.536088	-0.899459	0.526649	1
CDS_233_Unigene_1039	D-cysteine desulfhydrase mitochondrial	410.371	396.715	424.027	1.06885	0.0960547	0.945638	1
CDS_234_Unigene_10390	tubulin-folding cofactor A	1835.96	2015.4	1656.52	0.821931	-0.282911	0.794888	1
CDS_236_Unigene_10393	hypothetical protein NitaMp085	84.162	9.09375	159.23	17.5098	4.13009	0.167282	1
CDS_237_Unigene_10398	polyadenylate-binding 8-like	71.5394	37.5117	105.567	2.81424	1.49275	0.622907	1
CDS_238_Unigene_10399	hypothetical protein DM860_012361	282.129	375.117	189.141	0.504218	-0.987881	0.515911	1
CDS_239_Unigene_10401	PREDICTED: uncharacterized protein LOC109166168	2402.68	2666.74	2138.61	0.801956	-0.318404	0.768232	1
CDS_240_Unigene_10402	LSM12 homolog	877.721	990.082	765.361	0.773027	-0.371409	0.748671	1
CDS_241_Unigene_10405	F-box LRR-repeat At3g48880-like	167.755	118.219	217.292	1.83805	0.878176	0.639654	1
CDS_242_Unigene_10406	F-box At4g00755-like	623.615	714.996	532.234	0.744386	-0.425876	0.727958	1
CDS_244_Unigene_10408	LIGHT-DEPENDENT SHORT HYPOCOTYLS 10-like	803.557	1236.75	370.364	0.299466	-1.73954	0.147668	1
CDS_245_Unigene_10411	probable phosphatase 2C 11	936.208	1009.41	863.01	0.854968	-0.226058	0.844174	1
CDS_246_Unigene_10414	hypothetical protein DM860_000575	64.1556	50.0156	78.2955	1.56542	0.64655	0.844251	1
CDS_247_Unigene_10415	GPI transamidase component PIG-T	389.238	287.59	490.886	1.7069	0.771376	0.574916	1
CDS_248_Unigene_10416	uncharacterized GPI-anchored At4g28100-like	65.2528	36.375	94.1306	2.58778	1.37172	0.670408	1
CDS_249_Unigene_10417	ABC transporter B family member 4-like isoform X1	123.566	213.703	33.4295	0.15643	-2.67641	0.236911	1
CDS_250_Unigene_10418	reticulon B2	725.777	735.457	716.096	0.973675	-0.0384883	0.974872	1
CDS_251_Unigene_10421	caffeoylshikimate esterase-like	503.138	454.688	551.587	1.21311	0.278714	0.829343	1
CDS_252_Unigene_10422	magnesium-dependent phosphatase 1-like	1094.43	704.766	1484.1	2.1058	1.07437	0.346286	1
CDS_253_Unigene_10423	ATP-dependent Clp protease proteolytic subunit chloroplastic	278.26	56.836	499.684	8.79168	3.13614	0.055116	0.751803
CDS_254_Unigene_10426	DNA-directed RNA polymerases II and IV subunit 5A	490.604	468.328	512.88	1.09513	0.1311	0.921017	1
CDS_257_Unigene_10430	leucine-rich repeat receptor kinase EMS1-like	170.79	75.0235	266.557	3.55298	1.82903	0.333174	1
CDS_258_Unigene_10433	D -box ATP-dependent RNA helicase D 12-like	30.0589	9.09375	51.024	5.61089	2.48823	0.687867	1
CDS_259_Unigene_10438	PREDICTED: uncharacterized protein LOC109194092 isoform X2	46.4474	29.5547	63.3402	2.14315	1.09973	0.789719	1
CDS_260_Unigene_10439	PREDICTED: uncharacterized protein LOC109194092 isoform X2	34.5316	13.6406	55.4227	4.06306	2.02257	0.706866	1
CDS_261_Unigene_1044	pentatricopeptide repeat-containing At1g34160	45.6814	50.0156	41.3471	0.826683	-0.274594	0.951085	1
CDS_262_Unigene_10446	transmembrane 56-B-like	434.168	439.91	428.426	0.973894	-0.0381632	0.978333	1
CDS_263_Unigene_10449	---NA---	2608.71	2536.02	2681.4	1.05733	0.080421	0.941629	1
CDS_264_Unigene_10450	cytochrome c oxidase assembly COX19-like isoform X2	80.3959	61.3828	99.4089	1.61949	0.69554	0.804719	1
CDS_266_Unigene_10454	PREDICTED: uncharacterized protein LOC109172754	726.201	855.949	596.453	0.696833	-0.521116	0.662098	1
CDS_267_Unigene_10456	60S ribosomal L18-2-like	1165.76	911.649	1419.88	1.55748	0.639215	0.570855	1
CDS_268_Unigene_10468	ethylene-responsive transcription factor ERF038-like	183.704	239.848	127.56	0.531838	-0.910941	0.611411	1
CDS_269_Unigene_1047	PREDICTED: uncharacterized protein LOC109173211	558.639	486.516	630.763	1.29649	0.374611	0.766034	1
CDS_270_Unigene_10471	serine arginine-rich splicing factor RSZ21A	453.3	527.438	379.161	0.718874	-0.476188	0.717134	1
CDS_273_Unigene_10476	Simiate isoform X1	311.694	387.621	235.766	0.608239	-0.71729	0.624703	1
CDS_274_Unigene_1048	PREDICTED: uncharacterized protein LOC109173211	177.156	107.988	246.323	2.28102	1.18968	0.516545	1
CDS_275_Unigene_10482	PREDICTED: uncharacterized protein LOC109177740	267.055	428.543	105.567	0.246339	-2.02128	0.203167	1
CDS_276_Unigene_10483	myosin-binding 7-like	172.787	170.508	175.065	1.02673	0.0380546	0.987731	1
CDS_277_Unigene_10488	phospholipid-transporting ATPase 1-like	430.056	302.367	557.746	1.8446	0.883305	0.509679	1
CDS_280_Unigene_10499	DEAD-box ATP-dependent RNA helicase 5	1160.76	1096.93	1224.58	1.11636	0.158807	0.888805	1
CDS_281_Unigene_105	RNA demethylase ALKBH5-like	57.5923	38.6484	76.5361	1.98031	0.985729	0.778923	1
CDS_282_Unigene_10500	urocanate hydratase	38.3915	75.0235	1.75945	0.023452	-5.41415	0.329905	1
CDS_283_Unigene_10501	PREDICTED: uncharacterized protein LOC109165509 isoform X3	95.5931	184.148	7.0378	0.0382181	-4.7096	0.094996	0.924931
CDS_284_Unigene_10506	F-box At5g49610 isoform X2	86.03	103.441	68.6185	0.663356	-0.592144	0.824304	1
CDS_285_Unigene_10507	---NA---	162.027	265.992	58.0618	0.218284	-2.19572	0.26096	1
CDS_286_Unigene_10508	aspartokinase chloroplastic-like	49.0866	29.5547	68.6185	2.32175	1.21521	0.757462	1
CDS_287_Unigene_10509	LOX3	75.0829	72.75	77.4158	1.06413	0.0896802	0.981022	1
CDS_288_Unigene_1051	gibberellin 20 oxidase 1-D-like	574.998	849.129	300.866	0.354323	-1.49686	0.236366	1
CDS_289_Unigene_10510	probable alkaline neutral invertase B	163.114	197.789	128.44	0.649378	-0.62287	0.742063	1
CDS_290_Unigene_10511	transport Sec61 subunit partial	86.0102	95.4844	76.5361	0.801556	-0.319125	0.906654	1
CDS_292_Unigene_10518	PREDICTED: uncharacterized protein LOC109164830	206.033	172.781	239.285	1.3849	0.469784	0.785179	1
CDS_293_Unigene_10519	PREDICTED: uncharacterized protein LOC109149932 isoform X3	81.4585	59.1094	103.808	1.75619	0.812452	0.770011	1
CDS_295_Unigene_10520	titin homolog	92.2127	138.68	45.7457	0.329866	-1.60005	0.531296	1
CDS_296_Unigene_10523	acetylglutamate chloroplastic-like	472.644	270.539	674.749	2.49409	1.31851	0.316805	1
CDS_297_Unigene_10527	DNA topoisomerase	27.4246	36.375	18.4742	0.507882	-0.977434	0.882757	1
CDS_300_Unigene_10531	cyanate hydratase	759.918	414.902	1104.93	2.66312	1.41312	0.239882	1
CDS_301_Unigene_10533	probable receptor kinase At5g47070 isoform X2	266.635	234.164	299.106	1.27734	0.353139	0.821311	1
CDS_303_Unigene_10535	zinc finger WIP2-like	353.376	624.059	82.6941	0.13251	-2.91582	0.0515406	0.726478
CDS_304_Unigene_10536	receptor like kinase	596.942	171.645	1022.24	5.95556	2.57424	0.0476468	0.702218
CDS_305_Unigene_10538	PREDICTED: uncharacterized protein LOC109191267	762.626	695.672	829.581	1.19249	0.253975	0.831309	1
CDS_306_Unigene_1054	PREDICTED: uncharacterized protein LOC109169710 isoform X1	286.063	238.711	333.416	1.39673	0.482057	0.750787	1
CDS_307_Unigene_10540	BTB POZ domain-containing At5g03250-like isoform X2	137.978	247.805	28.1512	0.113602	-3.13794	0.150858	1
CDS_308_Unigene_10543	PREDICTED: uncharacterized protein LOC103445582	65.1587	125.039	5.27835	0.0422136	-4.56615	0.202563	1
CDS_311_Unigene_1055	PREDICTED: uncharacterized protein LOC109169710 isoform X2	2570.25	3293.08	1847.42	0.561002	-0.833922	0.442633	1
CDS_312_Unigene_10553	pentatricopeptide repeat-containing At2g20540	138.373	204.609	72.1374	0.352562	-1.50405	0.467119	1
CDS_313_Unigene_10556	bZIP transcription factor 60	244.286	293.274	195.299	0.665928	-0.586563	0.713653	1
CDS_314_Unigene_10557	bZIP transcription factor 60	2027.69	2046.09	2009.29	0.982013	-0.0261856	0.980657	1
CDS_315_Unigene_10558	glucan endo-1,3-beta-glucosidase 1-like	65.3615	29.5547	101.168	3.42309	1.7753	0.583553	1
CDS_316_Unigene_10560	PREDICTED: uncharacterized protein LOC109190693	193.663	176.191	211.134	1.19832	0.261015	0.884302	1
CDS_317_Unigene_10563	small nuclear ribonucleo Sm D1-like	277.568	183.012	372.124	2.03333	1.02385	0.50462	1
CDS_318_Unigene_10564	LRR receptor-like serine threonine- kinase FLS2	1129.37	122.766	2135.97	17.3988	4.12091	0.00116314	0.0817292
CDS_319_Unigene_10564	LRR receptor-like serine threonine- kinase FLS2	333.9	245.531	422.268	1.71981	0.782252	0.586964	1
CDS_321_Unigene_10566	PREDICTED: uncharacterized protein LOC109165081 isoform X1	80.3266	84.1172	76.5361	0.909874	-0.136261	0.964699	1
CDS_322_Unigene_10567	zinc finger CCCH domain-containing 32	82.7235	163.688	1.75945	0.0107488	-6.53968	0.0570414	0.763639
CDS_324_Unigene_10569	zinc finger CCCH domain-containing 32	47.6188	20.4609	74.7766	3.6546	1.86971	0.64497	1
CDS_326_Unigene_10570	50S ribosomal chloroplastic	388.709	504.703	272.715	0.540347	-0.888043	0.517928	1
CDS_327_Unigene_10571	SKP1 21 isoform X3	87.1767	59.1094	115.244	1.94967	0.963232	0.715959	1
CDS_328_Unigene_10572	SKP1 21 isoform X3	303.159	214.84	391.478	1.82218	0.865668	0.560276	1
CDS_329_Unigene_10573	ankyrin repeat domain-containing 13A	255.248	405.809	104.687	0.257972	-1.95471	0.225079	1
CDS_334_Unigene_10589	SIEVE ELEMENT OCCLUSION B-like	63.2807	77.2969	49.2646	0.637342	-0.649859	0.843415	1
CDS_335_Unigene_10593	ABC transporter permease	92.9442	129.586	56.3024	0.434479	-1.20264	0.634157	1
CDS_336_Unigene_10596	disease resistance RGA3	137.859	200.063	75.6563	0.378163	-1.40292	0.497518	1
CDS_337_Unigene_10599	ACT domain-containing ACR8-like	109.797	84.1172	135.478	1.61058	0.687582	0.766044	1
CDS_338_Unigene_106	trafficking particle complex subunit 12	48.0438	39.7852	56.3024	1.41516	0.500966	0.903446	1
CDS_339_Unigene_10602	PREDICTED: uncharacterized protein LOC109150886	484.283	579.727	388.838	0.670727	-0.576202	0.655964	1
CDS_340_Unigene_10604	GPN-loop GTPase QQT2-like	791.391	335.332	1247.45	3.72004	1.89532	0.117452	0.990252
CDS_343_Unigene_10613	protoporphyrinogen chloroplastic isoform X1	335.555	279.633	391.478	1.39997	0.485396	0.735895	1
CDS_344_Unigene_10614	Rhr2p	70.0615	75.0235	65.0996	0.867724	-0.204692	0.949972	1
CDS_345_Unigene_10616	60S ribosomal L9-like	3155.41	2438.26	3872.55	1.58824	0.66743	0.539077	1
CDS_346_Unigene_10619	NADH dehydrogenase [ubiquinone] 1 alpha subcomplex subunit 6	786.952	622.922	950.983	1.52665	0.610367	0.605621	1
CDS_349_Unigene_10625	PREDICTED: uncharacterized protein LOC109180623	145.466	201.199	89.7319	0.445985	-1.16493	0.561377	1
CDS_353_Unigene_10636	peroxidase 21	84.2952	138.68	29.9106	0.215681	-2.21303	0.421314	1
CDS_354_Unigene_10642	serine threonine- phosphatase PP2A-1 catalytic subunit-like isoform X2	133.155	127.313	138.997	1.09177	0.126674	0.955858	1
CDS_355_Unigene_10644	MACPF domain-containing At4g24290-like	110.509	168.234	52.7835	0.31375	-1.67231	0.469095	1
CDS_356_Unigene_10649	uncharacterized protein	572.699	809.344	336.055	0.415219	-1.26806	0.313637	1
CDS_357_Unigene_1065	farnesyltransferase subunit beta	399.859	338.742	460.976	1.36085	0.444503	0.744942	1
CDS_358_Unigene_10653	sucrose transporter 2y	115.758	206.883	24.6323	0.119064	-3.07019	0.194295	1
CDS_359_Unigene_10655	auxin response factor 8-like	99.3741	112.535	86.213	0.766099	-0.384398	0.875585	1
CDS_360_Unigene_10656	auxin response factor 8-like	89.6971	112.535	66.8591	0.594117	-0.75118	0.771328	1
CDS_361_Unigene_10658	PREDICTED: uncharacterized protein LOC109194010	193.104	128.449	257.759	2.0067	1.00483	0.568977	1
CDS_362_Unigene_10659	replication factor C subunit 2	647.708	877.547	417.869	0.476179	-1.07042	0.381912	1
CDS_363_Unigene_1066	transcriptional activator Myb-like isoform X1	142.268	254.625	29.9106	0.117469	-3.08964	0.150248	1
CDS_365_Unigene_10665	glutamate--cysteine chloroplastic-like isoform X2	993.875	951.434	1036.32	1.08921	0.123289	0.915402	1
CDS_366_Unigene_10666	calcium-transporting ATPase plasma membrane-type-like	202.811	190.969	214.653	1.12402	0.168669	0.925016	1
CDS_367_Unigene_10668	scarecrow 14 isoform X2	325.923	322.828	329.017	1.01917	0.027396	0.987934	1
CDS_368_Unigene_10669	HGH1 homolog	364.991	291	438.983	1.50853	0.593145	0.672035	1
CDS_369_Unigene_10672	PREDICTED: uncharacterized protein LOC109165810	1085.82	1006	1165.64	1.15869	0.212492	0.852128	1
CDS_370_Unigene_10673	CHROMATIN REMODELING 19	227.112	285.316	168.907	0.591999	-0.756332	0.645604	1
CDS_371_Unigene_10678	uncharacterized WD repeat-containing -like	198.323	306.914	89.7319	0.292368	-1.77414	0.315238	1
CDS_372_Unigene_10682	uncharacterized protein LOC107013897	67.6794	77.2969	58.0618	0.751154	-0.41282	0.896876	1
CDS_374_Unigene_10688	GDSL esterase lipase CPRD49-like	382.28	218.25	546.309	2.50313	1.32374	0.342007	1
CDS_375_Unigene_10690	PREDICTED: uncharacterized protein LOC109163885 isoform X1	121.763	170.508	73.0172	0.428233	-1.22353	0.576387	1
CDS_376_Unigene_10691	---NA---	80.6578	90.9375	70.378	0.773916	-0.369751	0.896165	1
CDS_377_Unigene_10695	SRC2 homolog	1116.24	1341.33	891.161	0.664387	-0.589904	0.601328	1
CDS_378_Unigene_10697	probable calcium-binding CML36	343.68	312.598	374.763	1.19887	0.26167	0.855817	1
CDS_380_Unigene_10701	AChain Structure Of Ubiquitylated-rpn10 From Yeast	17.377	13.6406	21.1134	1.54783	0.630249	0.951328	1
CDS_381_Unigene_10702	hypothetical protein CDL12_15730	334.735	202.336	467.134	2.3087	1.20708	0.403891	1
CDS_384_Unigene_10715	protease Do-like 9	336.237	301.231	371.244	1.23242	0.301499	0.834886	1
CDS_386_Unigene_10724	Chalcone isomerase	44.0604	4.54688	83.5739	18.3805	4.2001	0.371238	1
CDS_387_Unigene_10725	PROTON GRADIENT REGULATION chloroplastic	1048.9	84.1172	2013.69	23.9391	4.5813	0.000455509	0.0404511
CDS_388_Unigene_10728	zinc transporter 8-like	178.811	243.258	114.364	0.470136	-1.08885	0.54915	1
CDS_389_Unigene_10730	trichome birefringence-like 33	136.461	269.402	3.5189	0.0130619	-6.25849	0.0149834	0.388916
CDS_391_Unigene_10734	probable inactive receptor kinase RLK902 isoform X1	1809.77	1616.41	2003.13	1.23925	0.309461	0.777442	1
CDS_392_Unigene_10735	probable inactive receptor kinase RLK902 isoform X1	199.307	171.645	226.969	1.32232	0.403071	0.818003	1
CDS_394_Unigene_10737	NRT1 PTR FAMILY -like isoform X2	62.7272	56.836	68.6185	1.20731	0.271795	0.938775	1
CDS_395_Unigene_10739	---NA---	32.5547	27.2813	37.8282	1.3866	0.471551	0.937396	1
CDS_397_Unigene_10744	chaperone dnaJ chloroplastic-like	352.739	443.32	262.158	0.591351	-0.757913	0.591163	1
CDS_398_Unigene_10745	mitogen-activated kinase kinase kinase YODA-like	189.452	201.199	177.704	0.883226	-0.179145	0.921066	1
CDS_399_Unigene_10748	PREDICTED: uncharacterized protein LOC109150988	205.816	186.422	225.21	1.20806	0.272697	0.875849	1
CDS_400_Unigene_10749	hypothetical protein S101258_02447	21.0837	38.6484	3.5189	0.0910489	-3.45721	0.683387	1
CDS_401_Unigene_10750	abscisic acid receptor PYL4-like	191.3	186.422	196.179	1.05234	0.0735965	0.970466	1
CDS_402_Unigene_10752	F-box At3g12350	134.148	147.773	120.522	0.815588	-0.294087	0.889362	1
CDS_403_Unigene_10752	F-box At3g12350	142.07	175.055	109.086	0.623153	-0.682342	0.735996	1
CDS_405_Unigene_10758	uncharacterized WD repeat-containing -like	212.962	381.938	43.9862	0.115166	-3.11821	0.0834612	0.890922
CDS_406_Unigene_10759	Mannosyl-glyco endo-beta-N-acetylglucosaminidase	99.8089	186.422	13.1959	0.070785	-3.82041	0.147199	1
CDS_410_Unigene_10763	oleoyl-acyl carrier chloroplastic-like	52.8279	43.1953	62.4605	1.446	0.532068	0.888838	1
CDS_411_Unigene_10764	PREDICTED: uncharacterized protein LOC109168026	166.139	302.367	29.9106	0.0989216	-3.33757	0.0978809	0.935589
CDS_413_Unigene_10767	probable inactive shikimate kinase like chloroplastic	103.086	63.6563	142.515	2.23883	1.16274	0.626252	1
CDS_414_Unigene_10768	probable inactive shikimate kinase like chloroplastic	316.488	243.258	389.718	1.60208	0.679945	0.642418	1
CDS_415_Unigene_10770	chitin-binding	224.502	347.836	101.168	0.290851	-1.78165	0.28979	1
CDS_416_Unigene_10772	WPP domain-interacting 2 isoform X1	173.024	63.6563	282.392	4.4362	2.14932	0.257109	1
CDS_417_Unigene_10774	G patch domain-containing TGH	140.608	92.0742	189.141	2.05422	1.03859	0.611602	1
CDS_418_Unigene_10776	PREDICTED: uncharacterized protein LOC109154837	99.903	97.7578	102.048	1.04389	0.0619649	0.984776	1
CDS_420_Unigene_1078	DNA-directed RNA polymerases I and III subunit rpac1	48.716	6.82031	90.6117	13.2856	3.73179	0.378451	1
CDS_422_Unigene_10781	rhomboid 20	70.4371	125.039	15.835	0.126641	-2.98119	0.348158	1
CDS_423_Unigene_10782	rhomboid 20	110.786	77.2969	144.275	1.8665	0.900338	0.694807	1
CDS_424_Unigene_10783	G-type lectin S-receptor-like serine threonine- kinase SD1-1	29.3274	18.1875	40.4673	2.22501	1.15381	0.854185	1
CDS_426_Unigene_10788	PREDICTED: uncharacterized protein LOC109193147	327.598	567.223	87.9725	0.155093	-2.68879	0.0766713	0.862843
CDS_427_Unigene_10789	PREDICTED: uncharacterized protein LOC104231045	267.97	316.008	219.931	0.695967	-0.522908	0.734941	1
CDS_428_Unigene_1079	DNA-directed RNA polymerases I and III subunit rpac1	304.039	113.672	494.405	4.34941	2.12082	0.164743	1
CDS_429_Unigene_10790	C2 domain-containing At1g53590-like isoform X3	3960.7	2324.59	5596.81	2.40765	1.26763	0.250115	1
CDS_430_Unigene_10791	C2 domain-containing At1g53590-like isoform X3	3129.94	2002.9	4256.99	2.12541	1.08774	0.319561	1
CDS_431_Unigene_10793	scarecrow 21 isoform X2	448.377	670.664	226.089	0.337112	-1.5687	0.241792	1
CDS_432_Unigene_10794	F-box FBD LRR-repeat At1g13570-like	388.981	285.316	492.646	1.72666	0.787988	0.566822	1
CDS_433_Unigene_10796	transcription factor bHLH130	134.865	56.836	212.893	3.74575	1.90526	0.369316	1
CDS_435_Unigene_10803	PREDICTED: uncharacterized protein LOC109174617 isoform X2	76.2591	90.9375	61.5807	0.677176	-0.562396	0.846677	1
CDS_436_Unigene_10809	PREDICTED: uncharacterized protein LOC109187544	178.752	320.555	36.9484	0.115264	-3.11699	0.106807	0.961763
CDS_437_Unigene_10811	peroxisome biogenesis 3-2-like	80.5144	109.125	51.9038	0.475636	-1.07207	0.699782	1
CDS_438_Unigene_10813	indole-3-acetic acid-amido synthetase	117.74	119.355	116.124	0.972923	-0.0396028	0.989378	1
CDS_439_Unigene_10814	trafficking particle complex subunit 8	215.171	234.164	196.179	0.837783	-0.255352	0.880329	1
CDS_440_Unigene_10815	PREDICTED: expansin-A4-like	27.0886	2.27344	51.9038	22.8305	4.51289	0.539274	1
CDS_441_Unigene_1082	transcription termination factor Rho	4.03289	4.54688	3.5189	0.773916	-0.369751	0.998807	1
CDS_442_Unigene_10820	14 kDa proline-rich -like	3648.75	6137.15	1160.36	0.189071	-2.403	0.0344795	0.620959
CDS_443_Unigene_10822	PG1 partial	600.687	920.742	280.632	0.304789	-1.71412	0.173839	1
CDS_444_Unigene_10824	histidine kinase 1-like isoform X2	195.135	212.566	177.704	0.835995	-0.258434	0.883662	1
CDS_446_Unigene_10826	sterol 3-beta-glucosyltransferase UGT80A2-like isoform X2	317.541	287.59	347.491	1.20829	0.272964	0.853345	1
CDS_447_Unigene_10829	serine threonine- phosphatase 6 regulatory ankyrin repeat subunit B-like	270.065	350.109	190.021	0.542746	-0.88165	0.567564	1
CDS_448_Unigene_10833	cytochrome P450 81F3-like	2407	2459.86	2354.14	0.957023	-0.0633738	0.953063	1
CDS_450_Unigene_10838	PREDICTED: uncharacterized protein LOC109160138 isoform X3	48.9086	59.1094	38.7079	0.654852	-0.610759	0.87778	1
CDS_451_Unigene_10840	nifU chloroplastic	13.2898	12.5039	14.0756	1.1257	0.170817	0.995461	1
CDS_455_Unigene_10844	PREDICTED: uncharacterized protein LOC109163471	883.04	601.324	1164.76	1.93698	0.953812	0.4138	1
CDS_456_Unigene_1085	G-type lectin S-receptor-like serine threonine- kinase SD1-1	48.4639	31.8281	65.0996	2.04535	1.03235	0.79548	1
CDS_457_Unigene_10851	probable pectin methyltransferase QUA2	988.676	780.926	1196.43	1.53206	0.615473	0.591615	1
CDS_458_Unigene_10853	PREDICTED: uncharacterized protein LOC109148134	181.297	206.883	155.711	0.752654	-0.40994	0.820649	1
CDS_459_Unigene_10855	PREDICTED: phytosulfokines-like	221.409	63.6563	379.161	5.95639	2.57444	0.139066	1
CDS_461_Unigene_10859	PREDICTED: uncharacterized protein LOC109173627 isoform X2	176.508	277.359	75.6563	0.272774	-1.87422	0.31348	1
CDS_462_Unigene_1086	transcription factor TCP19	475.347	524.027	426.667	0.814206	-0.296533	0.819648	1
CDS_463_Unigene_10860	aspartic ase PCS1-like	624.159	478.559	769.759	1.60849	0.685711	0.577011	1
CDS_464_Unigene_10862	calmodulin-binding 60 A-like isoform X2	76.442	88.6641	64.2199	0.724306	-0.465329	0.873385	1
CDS_465_Unigene_10865	N-acetyl-D-glucosamine kinase-like	453.858	271.676	636.041	2.34118	1.22723	0.355423	1
CDS_467_Unigene_1087	transcription factor TCP19	363.864	444.457	283.271	0.637342	-0.649859	0.641775	1
CDS_468_Unigene_10870	stomatal closure-related actin-binding 1-like	46.2102	35.2383	57.1821	1.62273	0.69842	0.867767	1
CDS_469_Unigene_10871	PREDICTED: uncharacterized protein LOC109191390	294.564	220.523	368.605	1.6715	0.741142	0.621208	1
CDS_471_Unigene_10875	probable glycosyltransferase At5g03795 isoform X2	233.117	350.109	116.124	0.331678	-1.59214	0.334732	1
CDS_472_Unigene_1088	PREDICTED: laccase-14-like	177.18	345.563	8.79725	0.0254578	-5.29575	0.0139532	0.374281
CDS_473_Unigene_10882	argonaute 5 isoform X2	1183.97	1057.15	1310.79	1.23993	0.310258	0.783075	1
CDS_474_Unigene_10885	PREDICTED: uncharacterized protein At4g06744-like isoform X2	59.757	50.0156	69.4983	1.38953	0.474598	0.892466	1
CDS_475_Unigene_10892	dihydroxy-acid chloroplastic-like	536.775	487.652	585.897	1.20146	0.264793	0.835419	1
CDS_476_Unigene_10895	COP9 signalosome complex subunit 3-like isoform X1	287.709	319.418	256	0.801457	-0.319302	0.832586	1
CDS_477_Unigene_10896	probable UDP-N-acetylglucosamine--peptide N-acetylglucosaminyltransferase SPINDLY isoform X3	193.895	143.227	244.564	1.70753	0.77191	0.660879	1
CDS_478_Unigene_10898	PREDICTED: uncharacterized protein LOC109184015	61.0073	72.75	49.2646	0.677176	-0.562396	0.868281	1
CDS_480_Unigene_109	PREDICTED: uncharacterized protein LOC109156897 isoform X2	59.2874	88.6641	29.9106	0.337348	-1.56769	0.647567	1
CDS_481_Unigene_10901	PREDICTED: uncharacterized protein LOC109153665	324.163	423.996	224.33	0.529085	-0.91843	0.526701	1
CDS_482_Unigene_10903	F-box PP2-A13-like	268.281	416.039	120.522	0.28969	-1.78742	0.256357	1
CDS_483_Unigene_10904	Jen1p	457.011	782.063	131.959	0.168732	-2.5672	0.0623471	0.790212
CDS_484_Unigene_10905	Jen1p	204.763	344.426	65.0996	0.189009	-2.40347	0.176768	1
CDS_485_Unigene_10906	ankyrin repeat-containing ITN1-like	274.212	375.117	173.306	0.462004	-1.11402	0.469107	1
CDS_486_Unigene_10907	PREDICTED: uncharacterized protein LOC109168169	89.791	125.039	54.5429	0.436207	-1.19691	0.643183	1
CDS_491_Unigene_10914	FKBP12-interacting of 37 kDa isoform X2	972.598	1164	781.196	0.67113	-0.575336	0.615573	1
CDS_492_Unigene_10916	methylmalonate-semialdehyde dehydrogenase [acylating] mitochondrial-like isoform X3	284.15	404.672	163.629	0.404349	-1.30633	0.391725	1
CDS_493_Unigene_10918	transcription factor bHLH47-like	243.021	289.863	196.179	0.676797	-0.563205	0.725128	1
CDS_494_Unigene_10919	homeobox-leucine zipper ATHB-52-like	193.158	327.375	58.9416	0.180043	-2.47359	0.175373	1
CDS_495_Unigene_10920	salicylate carboxymethyltransferase-like	185.127	306.914	63.3402	0.206378	-2.27664	0.21712	1
CDS_496_Unigene_10924	indole-3-glycerol phosphate chloroplastic-like	704.515	827.531	581.498	0.70269	-0.50904	0.67097	1
CDS_497_Unigene_10928	plant cysteine oxidase 4-like	148.985	201.199	96.7697	0.480965	-1.056	0.593818	1
CDS_499_Unigene_10930	PREDICTED: uncharacterized protein LOC109150252	192.961	146.637	239.285	1.63182	0.706484	0.688691	1
CDS_500_Unigene_10931	ubiquitin carboxyl-terminal hydrolase 12-like	333.806	233.027	434.584	1.86495	0.899136	0.532742	1
CDS_501_Unigene_10932	isoleucine--tRNA chloroplastic mitochondrial	396.988	270.539	523.436	1.93479	0.952177	0.487058	1
CDS_502_Unigene_10933	BTB POZ domain and ankyrin repeat-containing NPR2-like	1205.59	1310.64	1100.54	0.839695	-0.252062	0.821748	1
CDS_503_Unigene_10934	calmodulin 3 isoform X2	777.37	129.586	1425.15	10.9978	3.45914	0.00727155	0.25593
CDS_504_Unigene_10937	ultraviolet-B receptor UVR8-like isoform X4	40.8034	34.1016	47.5051	1.39305	0.478246	0.920498	1
CDS_505_Unigene_10938	actin-depolymerizing factor 5	928.103	1085.57	770.639	0.709896	-0.494321	0.667729	1
CDS_506_Unigene_1094	CCR4-NOT transcription complex subunit 10-like	366.771	197.789	535.752	2.70871	1.4376	0.309061	1
CDS_507_Unigene_10940	PREDICTED: uncharacterized protein LOC109174091	102.468	93.211	111.725	1.19863	0.261381	0.916417	1
CDS_509_Unigene_10942	probable arginine N-methyltransferase 3	117.354	115.945	118.763	1.0243	0.0346389	0.992625	1
CDS_510_Unigene_10943	probable arginine N-methyltransferase 3	111.25	112.535	109.966	0.977166	-0.0333237	0.992142	1
CDS_511_Unigene_10947	flavin-containing monooxygenase FMO GS-OX-like 2	114.008	160.277	67.7388	0.422635	-1.24252	0.581992	1
CDS_512_Unigene_1095	F-box LRR-repeat 3 isoform X1	361.453	283.043	439.862	1.55405	0.636031	0.650767	1
CDS_514_Unigene_10951	U-box domain-containing 18-like	134.662	51.1524	218.172	4.26514	2.09259	0.327084	1
CDS_515_Unigene_10955	---NA---	80.2623	134.133	26.3917	0.196758	-2.3455	0.411853	1
CDS_517_Unigene_10959	chorismate synthase chloroplastic	679.671	463.781	895.56	1.931	0.949345	0.434107	1
CDS_518_Unigene_1096	secretory carrier-associated membrane 3-like	380.994	409.219	352.77	0.862056	-0.214146	0.877144	1
CDS_519_Unigene_10962	probable carboxylesterase 12	2332.44	3531.79	1133.09	0.320825	-1.64014	0.138261	1
CDS_520_Unigene_10964	exocyst complex component EXO70B1-like	1525.61	2371.2	680.027	0.286787	-1.80195	0.110558	0.977229
CDS_521_Unigene_10967	auxin response factor 6	92.1239	52.2891	131.959	2.52364	1.33551	0.601578	1
CDS_522_Unigene_10968	DDRGK domain-containing 1	478.446	633.152	323.739	0.511312	-0.967723	0.457519	1
CDS_523_Unigene_10970	acetate kinase	35.4855	18.1875	52.7835	2.90218	1.53714	0.768334	1
CDS_524_Unigene_10972	PREDICTED: uncharacterized protein LOC109174047	1144.43	1403.85	885.003	0.630412	-0.665632	0.55484	1
CDS_525_Unigene_10973	serine threonine- kinase At3g51990	131.202	176.191	86.213	0.489315	-1.03117	0.624768	1
CDS_526_Unigene_10978	FAR1-RELATED SEQUENCE 6 isoform X2	194.123	82.9805	305.265	3.67875	1.87922	0.29412	1
CDS_527_Unigene_10979	transmembrane 56-B isoform X2	192.61	233.027	152.192	0.653109	-0.614603	0.726404	1
CDS_528_Unigene_1098	probable nucleoside diphosphate kinase 5	147.304	131.859	162.749	1.23426	0.303649	0.881501	1
CDS_529_Unigene_10981	---NA---	897.135	609.281	1184.99	1.9449	0.959694	0.410009	1
CDS_530_Unigene_10983	PREDICTED: BI1-like protein	1403.54	1695.98	1111.09	0.655131	-0.610144	0.581723	1
CDS_531_Unigene_10986	family 65 glycosyl partial	48.7109	80.7071	16.7148	0.207104	-2.27157	0.569489	1
CDS_532_Unigene_1099	UDP-glucuronic acid decarboxylase 1	231.209	239.848	222.57	0.927965	-0.107857	0.949175	1
CDS_533_Unigene_10990	PREDICTED: uncharacterized protein LOC109164883	471.378	570.633	372.124	0.652124	-0.616781	0.635748	1
CDS_534_Unigene_10991	PREDICTED: uncharacterized protein LOC109164883	72.6266	70.4766	74.7766	1.06101	0.0854432	0.982765	1
CDS_535_Unigene_10992	geranylgeranyl transferase type-2 subunit alpha 1-like	29.53	23.8711	35.189	1.47413	0.559859	0.931561	1
CDS_536_Unigene_10994	PREDICTED: uncharacterized protein LOC109171077	148.767	214.84	82.6941	0.384911	-1.3774	0.489112	1
CDS_537_Unigene_10998	hypothetical protein PRUPE_5G145700	109.52	175.055	43.9862	0.251271	-1.99268	0.394379	1
CDS_538_Unigene_10999	dof zinc finger	756.448	788.883	724.014	0.917771	-0.123795	0.917108	1
CDS_540_Unigene_11002	anthocyanin 5-aromatic acyltransferase-like	338.332	436.5	240.165	0.550206	-0.861957	0.54682	1
CDS_541_Unigene_11003	PREDICTED: uncharacterized protein LOC109155715 isoform X1	230.107	428.543	31.6701	0.0739018	-3.75825	0.0366075	0.634602
CDS_542_Unigene_11005	UV radiation resistance-associated gene	37.3932	27.2813	47.5051	1.74131	0.800174	0.873854	1
CDS_543_Unigene_11006	UV radiation resistance-associated gene	126.922	122.766	131.079	1.06772	0.0945296	0.96927	1
CDS_544_Unigene_11007	---NA---	265.869	153.457	378.282	2.46507	1.30163	0.405586	1
CDS_545_Unigene_11008	partner of Y14 and mago-like	183.062	31.8281	334.295	10.5031	3.39275	0.0805914	0.882867
CDS_546_Unigene_11009	aspartyl protease family At5g10770-like	406.328	337.606	475.051	1.40712	0.492745	0.716994	1
CDS_547_Unigene_11010	PREDICTED: uncharacterized protein LOC109167016	325.705	235.301	416.11	1.76842	0.822458	0.571006	1
CDS_548_Unigene_11013	dol-P-Man:Man(6) c(2)-PP-Dol alpha-1,2-mannosyltransferase	25.2945	13.6406	36.9484	2.70871	1.4376	0.839891	1
CDS_549_Unigene_11014	hypothetical protein DM860_003141	154.812	93.211	216.412	2.32175	1.21521	0.534235	1
CDS_550_Unigene_11015	phosphoglycerate mutase 4	213.239	88.6641	337.814	3.81005	1.92981	0.264201	1
CDS_551_Unigene_11016	hypothetical protein CCACVL1_15724	18.662	25.0078	12.3161	0.492492	-1.02183	0.911107	1
CDS_552_Unigene_11017	hypothetical protein CCACVL1_15724	32.8858	34.1016	31.6701	0.928699	-0.106717	0.990221	1
CDS_553_Unigene_11019	PREDICTED: uncharacterized protein LOC109158737	1515.47	2133.62	897.319	0.420562	-1.24961	0.261862	1
CDS_554_Unigene_11020	PREDICTED: uncharacterized protein LOC109171644	152.484	193.242	111.725	0.578161	-0.790458	0.685903	1
CDS_556_Unigene_11022	mechanosensitive ion channel chloroplastic-like	190.065	43.1953	336.935	7.80026	2.96352	0.114352	0.983955
CDS_557_Unigene_11023	peroxidase 4-like isoform X5	195.397	343.289	47.5051	0.138382	-2.85327	0.121621	1
CDS_558_Unigene_11025	scarecrow 6 isoform X2	316.315	401.262	231.368	0.5766	-0.794357	0.586435	1
CDS_559_Unigene_11027	PREDICTED: uncharacterized protein LOC109193100	338.308	401.262	275.354	0.68622	-0.543257	0.703576	1
CDS_560_Unigene_11029	MACPF domain-containing CAD1 isoform X2	1229.41	708.176	1750.65	2.47206	1.30571	0.249326	1
CDS_561_Unigene_1103	hypothetical protein WP50_25280	63.3598	109.125	17.5945	0.161232	-2.63279	0.434398	1
CDS_562_Unigene_11030	CONTINUOUS VASCULAR RING like	191.3	85.2539	297.347	3.48778	1.80231	0.316166	1
CDS_564_Unigene_11032	PREDICTED: uncharacterized protein LOC109193172	369.672	328.512	410.832	1.25058	0.322602	0.818117	1
CDS_565_Unigene_11033	PREDICTED: uncharacterized protein LOC109193172	585.026	459.234	710.818	1.54783	0.630249	0.612669	1
CDS_566_Unigene_11037	metal tolerance B isoform X2	1076.23	1294.72	857.732	0.662483	-0.594045	0.600142	1
CDS_567_Unigene_11041	hypothetical protein DM860_006931	181.855	254.625	109.086	0.428418	-1.22291	0.498814	1
CDS_568_Unigene_11042	OTU domain-containing	380.708	445.594	315.821	0.708765	-0.496621	0.71857	1
CDS_569_Unigene_11043	PREDICTED: uncharacterized protein LOC109185027	98.4498	170.508	26.3917	0.154783	-2.69168	0.288478	1
CDS_570_Unigene_11044	hypothetical protein DM860_010706	644.106	717.27	570.941	0.795993	-0.329173	0.786823	1
CDS_571_Unigene_11045	hypothetical protein DM860_010706	72.1077	38.6484	105.567	2.73147	1.44968	0.631085	1
CDS_572_Unigene_11047	ORM1 2	454.53	339.879	569.182	1.67466	0.743869	0.572847	1
CDS_573_Unigene_11049	E3 ubiquitin- ligase At3g02290-like	131.978	109.125	154.832	1.41885	0.504718	0.812194	1
CDS_574_Unigene_11052	vegetative cell wall gp1-like	120.967	229.617	12.3161	0.0536377	-4.22061	0.0838515	0.892804
CDS_576_Unigene_11056	serine threonine- kinase prpf4B	120.903	178.465	63.3402	0.354917	-1.49445	0.498395	1
CDS_577_Unigene_11058	WD repeat-containing 13-like isoform X2	125.593	68.2031	182.983	2.68291	1.4238	0.512542	1
CDS_578_Unigene_11066	Retrovirus-related Pol poly from transposon RE2	64.8129	36.375	93.2508	2.5636	1.35817	0.674894	1
CDS_579_Unigene_11074	aspartyl protease AED3-like isoform X2	2043.78	880.957	3206.6	3.6399	1.8639	0.0952717	0.926048
CDS_581_Unigene_1108	unnamed protein product	55.0321	70.4766	39.5876	0.561713	-0.832095	0.817208	1
CDS_582_Unigene_11081	aspartate chloroplastic	262.049	209.156	314.942	1.50577	0.590502	0.705844	1
CDS_583_Unigene_11083	two-component response regulator ARR12-like	64.5954	50.0156	79.1752	1.58301	0.66267	0.839513	1
CDS_584_Unigene_11084	two-component response regulator ARR12-like	139.273	111.398	167.148	1.50045	0.585394	0.776349	1
CDS_585_Unigene_11085	probable phosphatase 2C 12 isoform X2	609.88	877.547	342.213	0.389965	-1.35858	0.275307	1
CDS_588_Unigene_11089	glycine-rich RNA-binding mitochondrial-like isoform X2	3118.85	2698.57	3539.13	1.31148	0.3912	0.718473	1
CDS_589_Unigene_11092	hypothetical protein CDL12_12174	48.3947	54.5625	42.2268	0.773916	-0.369751	0.928589	1
CDS_590_Unigene_11094	PREDICTED: protein STABILIZED1	777.917	830.942	724.893	0.872376	-0.196978	0.867518	1
CDS_591_Unigene_11095	AP-1 complex subunit sigma-2	1206.34	1006	1406.68	1.3983	0.483669	0.666873	1
CDS_593_Unigene_11097	PREDICTED: uncharacterized protein LOC109174334 isoform X1	678.607	870.727	486.488	0.558715	-0.839816	0.487554	1
CDS_594_Unigene_11099	probable phosphatase 2C 60	350.93	372.844	329.017	0.882453	-0.180409	0.899203	1
CDS_595_Unigene_11100	calmodulin 1	1033.54	1691.44	375.643	0.222085	-2.17082	0.0658634	0.811875
CDS_596_Unigene_11101	PREDICTED: OBERON-like protein	379.195	393.305	365.086	0.928252	-0.107412	0.939059	1
CDS_597_Unigene_11104	PREDICTED: BI1-like protein	440.756	385.348	496.165	1.28758	0.364659	0.784389	1
CDS_599_Unigene_11107	heat shock 90- mitochondrial	663.603	395.578	931.629	2.35511	1.23579	0.312917	1
CDS_600_Unigene_11108	PREDICTED: uncharacterized protein LOC109180491	530.117	463.781	596.453	1.28607	0.362965	0.775701	1
CDS_601_Unigene_11109	MATH domain-containing At5g43560	72.9972	93.211	52.7835	0.56628	-0.820413	0.782584	1
CDS_603_Unigene_11111	U4 U6 small nuclear ribonucleo Prp3	635.175	486.516	783.835	1.61112	0.688063	0.57445	1
CDS_604_Unigene_11112	PREDICTED: uncharacterized protein LOC109150572	560.507	580.863	540.151	0.929911	-0.104836	0.93389	1
CDS_606_Unigene_11115	---NA---	139.076	31.8281	246.323	7.73916	2.95218	0.173048	1
CDS_607_Unigene_11115	trafficking particle complex subunit 6B	168.438	38.6484	298.227	7.7164	2.94793	0.135944	1
CDS_610_Unigene_11120	E3 ubiquitin- ligase At1g63170-like	876.565	878.684	874.447	0.995178	-0.00697394	0.995728	1
CDS_611_Unigene_11123	PREDICTED: uncharacterized protein At1g04910-like isoform X2	516.956	452.414	581.498	1.28532	0.36213	0.777457	1
CDS_612_Unigene_11126	single-stranded DNA-bindig mitochondrial	197.483	120.492	274.474	2.27794	1.18773	0.497835	1
CDS_613_Unigene_11131	GTP-binding ERG	143.924	86.3906	201.457	2.33193	1.22152	0.546456	1
CDS_614_Unigene_11132	tryptophan synthase beta chain 1	396.098	215.977	576.22	2.66797	1.41574	0.305621	1
CDS_615_Unigene_11136	CCA tRNA nucleotidyltransferase 2	150.863	147.773	153.952	1.04181	0.0590919	0.980368	1
CDS_616_Unigene_11137	beta-catenin 1	190.421	186.422	194.419	1.0429	0.0605992	0.97649	1
CDS_617_Unigene_11139	eukaryotic translation initiation factor 1A	1188.51	1315.18	1061.83	0.807361	-0.308715	0.782884	1
CDS_618_Unigene_1114	glutamate decarboxylase	56.6384	34.1016	79.1752	2.32175	1.21521	0.731812	1
CDS_620_Unigene_11143	PREDICTED: uncharacterized protein LOC109149752	155.948	95.4844	216.412	2.26647	1.18045	0.544389	1
CDS_621_Unigene_11144	PREDICTED: uncharacterized protein LOC109149752	83.0845	30.6914	135.478	4.41419	2.14215	0.441908	1
CDS_622_Unigene_11146	DETOXIFICATION chloroplastic isoform X2	57.7454	75.0235	40.4673	0.539396	-0.890584	0.798111	1
CDS_623_Unigene_11147	histone -like	173.157	193.242	153.072	0.792126	-0.336199	0.855996	1
CDS_624_Unigene_11149	PREDICTED: uncharacterized protein LOC109171954	74.6826	88.6641	60.701	0.684618	-0.546629	0.853088	1
CDS_625_Unigene_1115	glucose-induced degradation 8 homolog	293.911	362.613	225.21	0.621074	-0.687164	0.645769	1
CDS_626_Unigene_11151	PREDICTED: uncharacterized protein LOC109188019 isoform X4	463.204	467.192	459.216	0.98293	-0.02484	0.986048	1
CDS_628_Unigene_1116	probable beta-D-xylosidase 7	252.629	312.598	192.66	0.616318	-0.698252	0.658214	1
CDS_629_Unigene_11160	serine threonine- kinase D6PKL2	202.114	289.863	114.364	0.394545	-1.34174	0.43946	1
CDS_630_Unigene_11162	threonine--tRNA mitochondrial 1	694.932	536.531	853.333	1.59046	0.669447	0.578776	1
CDS_631_Unigene_11163	membrane-anchored ubiquitin-fold 2-like	509.612	278.496	740.728	2.65974	1.41129	0.27639	1
CDS_632_Unigene_11164	membrane-anchored ubiquitin-fold 2-like	1520.12	968.485	2071.75	2.13917	1.09705	0.323581	1
CDS_633_Unigene_11165	DNA polymerase epsilon subunit 3	209.29	244.395	174.186	0.712723	-0.488588	0.773856	1
CDS_634_Unigene_11169	peroxisomal membrane PMP22-like	1193.69	1201.51	1185.87	0.986981	-0.0189063	0.986773	1
CDS_635_Unigene_11170	piezo-type mechanosensitive ion channel homolog	250.237	361.477	138.997	0.384524	-1.37885	0.388499	1
CDS_636_Unigene_11173	D -box ATP-dependent RNA helicase D 9	77.0696	113.672	40.4673	0.356001	-1.49005	0.604762	1
CDS_637_Unigene_11177	cysteine ase 3-like	7025.7	6718.01	7333.39	1.0916	0.126446	0.909884	1
CDS_639_Unigene_1118	probable inactive receptor kinase At5g10020 isoform X2	59.4307	70.4766	48.3849	0.686538	-0.542588	0.875302	1
CDS_640_Unigene_11181	probable prolyl 4-hydroxylase 12 isoform X2	121.392	147.773	95.0103	0.642945	-0.637232	0.770977	1
CDS_644_Unigene_11190	PHD finger ING2	102.028	93.211	110.845	1.18919	0.249977	0.9205	1
CDS_645_Unigene_11193	probable WRKY transcription factor 72	191.74	186.422	197.058	1.05706	0.0800515	0.967467	1
CDS_647_Unigene_11199	tetratricopeptide repeat 5-like	141.942	275.086	8.79725	0.03198	-4.96669	0.0344121	0.620697
CDS_648_Unigene_11201	60S ribosomal L7a-1	901.736	918.469	885.003	0.963564	-0.0535483	0.963418	1
CDS_649_Unigene_11203	AAA-ATPase At3g28510-like	327.089	488.789	165.388	0.338363	-1.56336	0.28589	1
CDS_650_Unigene_11204	PREDICTED: uncharacterized protein LOC109182122 isoform X1	1564.86	1270.85	1858.86	1.46269	0.548621	0.61871	1
CDS_651_Unigene_11205	PREDICTED: uncharacterized protein LOC109191259	992.48	1351.56	633.402	0.468645	-1.09343	0.342358	1
CDS_652_Unigene_11206	UDP-glucuronate 4-epimerase 6-like	1400.53	1167.41	1633.65	1.39938	0.484786	0.662348	1
CDS_653_Unigene_11208	probable polyamine transporter At1g31830 isoform X1	98.7463	188.695	8.79725	0.0466214	-4.42286	0.105032	0.956128
CDS_654_Unigene_11213	regulatory NPR1	617.729	495.609	739.849	1.49281	0.578026	0.638792	1
CDS_655_Unigene_11216	extended synaptotagmin-1-like	212.172	63.6563	360.687	5.66617	2.50237	0.156246	1
CDS_656_Unigene_11218	PREDICTED: uncharacterized protein LOC109160983 isoform X1	42.7901	75.0235	10.5567	0.140712	-2.82918	0.530219	1
CDS_657_Unigene_11220	MACPF domain-containing At4g24290-like	246.402	234.164	258.639	1.10452	0.14342	0.931212	1
CDS_658_Unigene_11225	Serine threonine kinase	396.488	347.836	445.141	1.27974	0.355854	0.795423	1
CDS_659_Unigene_11229	methylesterase 17	140.242	197.789	82.6941	0.418092	-1.25811	0.538447	1
CDS_660_Unigene_11230	PREDICTED: uncharacterized protein At1g04910	238.371	11.3672	465.374	40.9401	5.35544	0.00555317	0.218247
CDS_661_Unigene_11231	beta-glucuronosyltransferase 14A-like	738.613	261.445	1215.78	4.65022	2.2173	0.0728271	0.848119
CDS_662_Unigene_11232	beta-glucuronosyltransferase 14A-like	463.862	150.047	777.677	5.18289	2.37376	0.0818504	0.889191
CDS_663_Unigene_11233	signal recognition particle 43 kDa chloroplastic	37.9862	63.6563	12.3161	0.193479	-2.36975	0.63089	1
CDS_664_Unigene_11234	signal recognition particle 43 kDa chloroplastic	87.913	77.2969	98.5292	1.27468	0.350141	0.897122	1
CDS_665_Unigene_11235	signal recognition particle 43 kDa chloroplastic	58.6251	75.0235	42.2268	0.562848	-0.829183	0.810091	1
CDS_666_Unigene_11236	PREDICTED: uncharacterized protein LOC109176156	649.562	586.547	712.577	1.21487	0.280799	0.818593	1
CDS_667_Unigene_11237	polyol transporter 5-like	294.771	354.656	234.887	0.662293	-0.594458	0.690532	1
CDS_670_Unigene_11243	probable phosphatase 2C 35	94.8323	29.5547	160.11	5.41741	2.4376	0.344774	1
CDS_671_Unigene_11244	probable phosphatase 2C 35	22.4379	27.2813	17.5945	0.64493	-0.632786	0.938134	1
CDS_672_Unigene_1125	PREDICTED: uncharacterized protein LOC109194078 isoform X3	21.5186	11.3672	31.6701	2.7861	1.47825	0.856168	1
CDS_673_Unigene_11250	plant-specific TFIIB-related PTF2	88.7484	34.1016	143.395	4.20494	2.07209	0.436124	1
CDS_675_Unigene_11253	uncharacterized endoplasmic reticulum membrane -like isoform X1	1052.08	1061.7	1042.47	0.981895	-0.0263588	0.981784	1
CDS_676_Unigene_11254	peptide-N(4)-(N-acetyl-beta-glucosaminyl)asparagine amidase	485.706	646.793	324.618	0.501889	-0.994559	0.443695	1
CDS_677_Unigene_11257	PREDICTED: uncharacterized protein LOC109171299	60.607	88.6641	32.5498	0.367114	-1.4457	0.668333	1
CDS_678_Unigene_11258	delta(14)-sterol reductase	516.309	520.617	512	0.983448	-0.0240798	0.985986	1
CDS_679_Unigene_1126	PREDICTED: uncharacterized protein LOC109194078 isoform X3	7.29479	2.27344	12.3161	5.41741	2.4376	0.809024	1
CDS_680_Unigene_11261	PREDICTED: uncharacterized protein LOC109156365	369.598	222.797	516.399	2.3178	1.21276	0.38762	1
CDS_681_Unigene_11262	PREDICTED: uncharacterized protein LOC104095766 isoform X1	96.7795	54.5625	138.997	2.54747	1.34907	0.586627	1
CDS_682_Unigene_11263	LRR-RLK	199.801	168.234	231.368	1.37527	0.459714	0.7923	1
CDS_683_Unigene_11264	LRR receptor-like serine threonine- kinase RPK2	85.4221	86.3906	84.4536	0.977578	-0.0327164	0.994601	1
CDS_684_Unigene_11265	very-long-chain (3R)-3-hydroxyacyl- dehydratase PASTICCINO 2	458.01	526.301	389.718	0.740485	-0.433457	0.740933	1
CDS_685_Unigene_11266	YEL060Cp partial	45.9086	90.9375	0.879725	0.00967395	-6.69168	0.198579	1
CDS_686_Unigene_1127	LRR receptor-like serine threonine- kinase HSL2 isoform X1	914.496	1249.25	579.739	0.464068	-1.10759	0.340973	1
CDS_687_Unigene_11271	probable WRKY transcription factor 50	200.28	184.148	216.412	1.17521	0.232913	0.895625	1
CDS_688_Unigene_11272	DNA repair RAD52 chloroplastic	855.664	938.93	772.398	0.822637	-0.281672	0.80869	1
CDS_689_Unigene_11273	PREDICTED: uclacyanin-3-like	634.872	1250.39	19.3539	0.0154783	-6.01361	6.54023e-05	0.0100359
CDS_690_Unigene_11275	PREDICTED: uncharacterized protein LOC109186403	328.315	375.117	281.512	0.750464	-0.414145	0.774005	1
CDS_691_Unigene_11276	PREDICTED: uncharacterized protein LOC109186403	250.988	259.172	242.804	0.936846	-0.0941169	0.954349	1
CDS_692_Unigene_11278	biotin carboxylase chloroplastic	257.354	190.969	323.739	1.69524	0.761493	0.628566	1
CDS_694_Unigene_11280	mago nashi homolog	795.675	719.543	871.807	1.21161	0.276928	0.814994	1
CDS_695_Unigene_11281	yippee-like At4g27745	1173.59	1229.93	1117.25	0.908386	-0.138623	0.901722	1
CDS_696_Unigene_11282	probable xyloglucan endotransglucosylase hydrolase 33	282.016	51.1524	512.88	10.0265	3.32575	0.0426991	0.668799
CDS_697_Unigene_11283	probable xyloglucan endotransglucosylase hydrolase 33	64.551	6.82031	122.282	17.9291	4.16423	0.242843	1
CDS_700_Unigene_11289	atp-dependent clp atp-binding subunit clpl	46.0125	56.836	35.189	0.619133	-0.691679	0.868076	1
CDS_701_Unigene_11290	PREDICTED: protein FREE1-like	39.5184	22.7344	56.3024	2.47653	1.30832	0.781921	1
CDS_702_Unigene_11291	GPI ethanolamine phosphate transferase 3 isoform X2	70.3927	81.8438	58.9416	0.720172	-0.473587	0.877901	1
CDS_703_Unigene_11293	folate-biopterin transporter chloroplastic isoform X1	126.181	77.2969	175.065	2.26484	1.17941	0.585345	1
CDS_704_Unigene_11294	ROOT PRIMORDIUM DEFECTIVE 1	132.566	118.219	146.914	1.24273	0.313513	0.8841	1
CDS_705_Unigene_11295	PREDICTED: protein GPR107-like	535.549	398.988	672.11	1.68453	0.75235	0.55332	1
CDS_706_Unigene_11299	---NA---	298.611	509.25	87.9725	0.172749	-2.53325	0.103372	0.954964
CDS_707_Unigene_1130	lachrymatory-factor synthase-like	283.898	530.848	36.9484	0.0696027	-3.84471	0.0215001	0.484541
CDS_708_Unigene_11301	PREDICTED: uncharacterized protein LOC109150583	250.677	260.309	241.045	0.925995	-0.110923	0.945826	1
CDS_709_Unigene_11304	ATP-dependent 6-phosphofructokinase 6-like isoform X1	216.2	40.9219	391.478	9.56646	3.25799	0.0712644	0.836455
CDS_710_Unigene_11305	PREDICTED: uncharacterized protein LOC109163006	360.241	579.727	140.756	0.242797	-2.04218	0.156804	1
CDS_711_Unigene_11305	PREDICTED: uncharacterized protein LOC109164767	187.514	331.922	43.1065	0.129869	-2.94487	0.117427	0.990252
CDS_712_Unigene_11306	PREDICTED: uncharacterized protein LOC109152764	900.786	1548.21	253.361	0.163647	-2.61134	0.0321078	0.597732
CDS_713_Unigene_11306	PREDICTED: uncharacterized protein LOC109164767	190.485	338.742	42.2268	0.124658	-3.00396	0.108825	0.970512
CDS_715_Unigene_1131	cell number regulator 13-like	111.626	61.3828	161.869	2.63705	1.39892	0.542163	1
CDS_716_Unigene_11311	PREDICTED: uncharacterized protein At1g04910-like	74.9644	25.0078	124.921	4.99528	2.32056	0.43985	1
CDS_717_Unigene_11312	PREDICTED: uncharacterized protein LOC109160681 isoform X1	37.7836	57.9727	17.5945	0.303496	-1.72025	0.72536	1
CDS_718_Unigene_11314	PREDICTED: uncharacterized protein LOC109173744	158.558	235.301	81.8144	0.347701	-1.52408	0.431457	1
CDS_719_Unigene_11315	PREDICTED: uncharacterized protein LOC109170039	120.468	104.578	136.357	1.30388	0.382811	0.86434	1
CDS_720_Unigene_11316	leucine-rich repeat receptor-like serine threonine- kinase At2g14440	435.196	246.668	623.725	2.5286	1.33834	0.319803	1
CDS_723_Unigene_11324	gibberellin receptor GID1B-like isoform X2	1656.11	973.031	2339.19	2.40402	1.26545	0.25411	1
CDS_725_Unigene_11328	7-hydroxymethyl chlorophyll a chloroplastic isoform X1	191.202	45.4688	336.935	7.41024	2.88952	0.121648	1
CDS_726_Unigene_11329	REVEILLE 8- partial	188.196	252.352	124.041	0.491541	-1.02462	0.564203	1
CDS_727_Unigene_1133	CCAAT enhancer-binding zeta	120.72	79.5703	161.869	2.03429	1.02453	0.642074	1
CDS_728_Unigene_11330	ubiquitin, partial	2649.11	2484.87	2813.36	1.1322	0.179125	0.869224	1
CDS_729_Unigene_11331	polyubiquitin 4 isoform X2	1165.91	1123.08	1208.74	1.07628	0.106048	0.926072	1
CDS_730_Unigene_11333	glycerol-3-phosphate chloroplastic isoform X1	170.197	240.984	99.4089	0.412512	-1.27749	0.493192	1
CDS_732_Unigene_11337	BTB POZ domain and ankyrin repeat-containing NPR2-like	968.862	1177.64	760.082	0.645428	-0.631672	0.581799	1
CDS_733_Unigene_11338	-S-isoprenylcysteine O-methyltransferase B-like isoform X2	373.873	350.109	397.636	1.13575	0.183641	0.896687	1
CDS_734_Unigene_11339	signal peptidase complex catalytic subunit SEC11C-like	217.04	227.344	206.735	0.909351	-0.137091	0.936515	1
CDS_735_Unigene_11340	signal peptidase complex catalytic subunit SEC11A-like	1446.05	1328.82	1563.27	1.17643	0.234417	0.832812	1
CDS_736_Unigene_11344	NAC domain-containing 21 22-like	287.773	269.402	306.144	1.13638	0.184449	0.904988	1
CDS_737_Unigene_11345	Trehalose-6-phosphate hydrolase	93.8139	176.191	11.4364	0.0649091	-3.94544	0.151153	1
CDS_739_Unigene_11347	PREDICTED: uncharacterized protein LOC109149986	210.407	137.543	283.271	2.05951	1.0423	0.541054	1
CDS_740_Unigene_11350	probable pre-mRNA-splicing factor ATP-dependent RNA helicase DEAH2 isoform X2	722.801	802.524	643.079	0.801321	-0.319548	0.788814	1
CDS_741_Unigene_11351	probable pre-mRNA-splicing factor ATP-dependent RNA helicase DEAH2 isoform X3	134.993	159.141	110.845	0.696524	-0.521754	0.802097	1
CDS_742_Unigene_11352	probable pre-mRNA-splicing factor ATP-dependent RNA helicase DEAH2 isoform X1	1104.9	1151.5	1058.31	0.919073	-0.121749	0.914203	1
CDS_744_Unigene_11362	zinc finger CCCH domain-containing 16	90.8141	106.852	74.7766	0.699818	-0.514949	0.841749	1
CDS_746_Unigene_11367	NAD(P)H-quinone oxidoreductase subunit chloroplastic	271.053	343.289	198.818	0.579156	-0.787977	0.608635	1
CDS_748_Unigene_11369	F-box At5g51370-like	89.6625	123.902	55.4227	0.447309	-1.16066	0.653465	1
CDS_749_Unigene_11372	PREDICTED: uncharacterized protein LOC109158396	466.743	475.149	458.337	0.964618	-0.0519709	0.969314	1
CDS_750_Unigene_11376	hypothetical protein DM860_012729	55.7636	61.3828	50.1443	0.816911	-0.291749	0.938031	1
CDS_751_Unigene_11377	hypothetical protein DM860_012729	124.787	173.918	75.6563	0.435012	-1.20087	0.579065	1
CDS_753_Unigene_1138	pyrophosphate--fructose 6-phosphate 1-phosphotransferase subunit alpha	62.6877	40.9219	84.4536	2.06378	1.04529	0.7524	1
CDS_754_Unigene_11380	peptidyl-tRNA hydrolase mitochondrial	71.218	85.2539	57.1821	0.670727	-0.576202	0.849683	1
CDS_755_Unigene_11383	methyltransferase 5	521.977	652.477	391.478	0.599987	-0.736997	0.562537	1
CDS_757_Unigene_11389	palmitoyl- thioesterase 1-like	26.2879	34.1016	18.4742	0.541741	-0.884325	0.898182	1
CDS_758_Unigene_11390	palmitoyl- thioesterase 1-like	578.789	629.742	527.835	0.838176	-0.254675	0.837825	1
CDS_759_Unigene_11396	PREDICTED: uncharacterized protein LOC109187862	64.4867	56.836	72.1374	1.26922	0.343944	0.919214	1
CDS_760_Unigene_11398	homeobox-leucine zipper HAT22-like	613.863	912.785	314.942	0.345033	-1.53519	0.219069	1
CDS_761_Unigene_11399	homeobox-leucine zipper HAT22-like	66.3647	104.578	28.1512	0.269188	-1.89331	0.553551	1
CDS_762_Unigene_114	probable S-acyltransferase 7	470.613	388.758	552.467	1.42111	0.507017	0.69824	1
CDS_764_Unigene_11400	PREDICTED: uncharacterized protein LOC109177350 isoform X2	1507.75	1100.34	1915.16	1.74051	0.799511	0.470174	1
CDS_765_Unigene_11402	polyadenylate-binding 2-like	166.456	126.176	206.735	1.63847	0.71235	0.705266	1
CDS_766_Unigene_11408	E3 ubiquitin- ligase RGLG2-like isoform X1	313.162	295.547	330.777	1.1192	0.16247	0.91407	1
CDS_767_Unigene_1141	anion permease	47.2826	87.5274	7.0378	0.0804068	-3.63654	0.396016	1
CDS_768_Unigene_11412	SLOW GREEN chloroplastic	345.445	339.879	351.01	1.03275	0.0464919	0.976729	1
CDS_771_Unigene_11419	kinesin KIN-UB	37.838	54.5625	21.1134	0.386958	-1.36975	0.778908	1
CDS_772_Unigene_1142	aspartic ase PCS1-like	1916.71	2799.74	1033.68	0.369205	-1.43751	0.193731	1
CDS_773_Unigene_11420	probable ADP-ribosylation factor GTPase-activating AGD8	527.716	356.93	698.502	1.95697	0.968623	0.447842	1
CDS_774_Unigene_11422	K(+) efflux antiporter 4-like isoform X4	66.9184	23.8711	109.966	4.60664	2.20372	0.493622	1
CDS_775_Unigene_11425	PREDICTED: cullin-1-like	932.264	990.082	874.447	0.883206	-0.179178	0.876336	1
CDS_776_Unigene_11425	PREDICTED: cullin-1-like	103.323	57.9727	148.674	2.56454	1.3587	0.569654	1
CDS_777_Unigene_11429	disease resistance RPP13-like	104.242	175.055	33.4295	0.190966	-2.38861	0.325784	1
CDS_778_Unigene_11430	paraneoplastic antigen Ma6E-like	61.7042	75.0235	48.3849	0.64493	-0.632786	0.850267	1
CDS_779_Unigene_11432	alcohol dehydrogenase-like 7	137.375	156.867	117.883	0.751484	-0.412187	0.842226	1
CDS_780_Unigene_11433	alcohol dehydrogenase-like 7	42.0883	45.4688	38.7079	0.851307	-0.232248	0.962593	1
CDS_781_Unigene_11434	probable serine threonine- kinase NAK isoform X2	70.5558	71.6133	69.4983	0.970466	-0.0432506	0.993321	1
CDS_782_Unigene_11435	PREDICTED: uncharacterized protein LOC109149566 isoform X4	120.996	190.969	51.024	0.267185	-1.90409	0.392818	1
CDS_783_Unigene_11437	---NA---	97.1451	151.184	43.1065	0.285127	-1.81032	0.466721	1
CDS_784_Unigene_11439	hypothetical protein DM860_016953	377.648	554.719	200.577	0.361584	-1.4676	0.294484	1
CDS_785_Unigene_1144	ABC transporter G family member 29-like	36.6864	71.6133	1.75945	0.0245688	-5.34703	0.353457	1
CDS_786_Unigene_11442	PREDICTED: beta-ureidopropionase	344.224	379.664	308.783	0.813307	-0.298128	0.834171	1
CDS_787_Unigene_11443	nicotinamidase 1-like	1009.84	1256.07	763.601	0.607927	-0.718031	0.529724	1
CDS_788_Unigene_1145	UV-B-induced chloroplastic-like isoform X2	286.098	126.176	446.021	3.53491	1.82167	0.238058	1
CDS_789_Unigene_11451	probable E3 ubiquitin- ligase ARI7	413.865	664.981	162.749	0.244743	-2.03066	0.14309	1
CDS_790_Unigene_11452	PREDICTED: importin-4-like	88.6297	87.5274	89.7319	1.02519	0.0358874	0.994653	1
CDS_791_Unigene_11453	rhodanese-like domain-containing 7	231.955	211.43	252.481	1.19416	0.255997	0.877721	1
CDS_793_Unigene_11456	5 -methylthioadenosine S-adenosylhomocysteine nucleosidase 2	152.672	117.082	188.261	1.60794	0.685215	0.727299	1
CDS_794_Unigene_11457	hypothetical protein DM860_012756	791.188	633.152	949.223	1.4992	0.584194	0.620865	1
CDS_795_Unigene_11459	probable aminopyrimidine mitochondrial	316.577	127.313	505.842	3.97323	1.99031	0.184693	1
CDS_796_Unigene_1146	PREDICTED: uncharacterized protein At4g10930 isoform X1	201.783	181.875	221.691	1.21892	0.2856	0.870908	1
CDS_797_Unigene_11462	chaperone dnaJ chloroplastic isoform X1	297.39	549.035	45.7457	0.0833201	-3.58519	0.0275415	0.556402
CDS_798_Unigene_11466	---NA---	4265.65	4072.86	4458.45	1.09467	0.130497	0.905417	1
CDS_799_Unigene_11467	D-3-phosphoglycerate dehydrogenase chloroplastic-like	928.603	704.766	1152.44	1.63521	0.709475	0.53958	1
CDS_800_Unigene_11468	---NA---	526.143	685.442	366.845	0.535196	-0.901862	0.478677	1
CDS_804_Unigene_11472	PREDICTED: uncharacterized protein LOC109190470	96.2407	115.945	76.5361	0.660105	-0.599233	0.808882	1
CDS_805_Unigene_11473	mitochondrial Rho GTPase 1-like isoform X1	172.876	54.5625	291.189	5.33679	2.41597	0.206947	1
CDS_806_Unigene_11477	NDR1 HIN1-Like 3-like	263.803	384.211	143.395	0.37322	-1.4219	0.365029	1
CDS_807_Unigene_11482	dihydroceramide fatty acyl 2-hydroxylase FAH1-like	94.3727	21.5977	167.148	7.73916	2.95218	0.262888	1
CDS_808_Unigene_11483	actin, partial	562.608	439.91	685.306	1.55783	0.639538	0.610349	1
CDS_809_Unigene_11484	mitochondrial ubiquinol oxidase 3	1155.73	970.758	1340.7	1.38109	0.465804	0.679686	1
CDS_810_Unigene_11485	mitochondrial ubiquinol oxidase 3	1651.67	1132.17	2171.16	1.9177	0.939373	0.394553	1
CDS_812_Unigene_11493	cyclin-D1-1 isoform X2	42.2366	54.5625	29.9106	0.54819	-0.867251	0.845354	1
CDS_813_Unigene_11497	PREDICTED: uncharacterized protein LOC109184282 isoform X2	146.177	184.148	108.206	0.587603	-0.767087	0.700582	1
CDS_814_Unigene_115	peptidyl-prolyl cis-trans isomerase Pin1-like isoform X2	118.417	113.672	123.161	1.08348	0.115675	0.962785	1
CDS_815_Unigene_1150	ATP sulfurylase partial	73.9511	97.7578	50.1443	0.512944	-0.963126	0.743672	1
CDS_816_Unigene_11501	peroxisome biogenesis 12	33.3603	22.7344	43.9862	1.93479	0.952177	0.864358	1
CDS_817_Unigene_11503	PREDICTED: uncharacterized protein LOC109175935	548.503	478.559	618.447	1.29231	0.369953	0.769773	1
CDS_818_Unigene_11505	unnamed protein product, partial	89.1337	138.68	39.5876	0.285461	-1.80864	0.490702	1
CDS_821_Unigene_11510	PI-PLC X-box domain-containing DDB_G0293730-like	781.382	834.352	728.412	0.873028	-0.195901	0.86815	1
CDS_822_Unigene_11518	hypothetical protein DM860_013393	551.107	793.43	308.783	0.389175	-1.36151	0.284148	1
CDS_824_Unigene_11527	---NA---	57.4538	84.1172	30.7904	0.366041	-1.44992	0.678221	1
CDS_825_Unigene_11530	probable DEAD-box ATP-dependent RNA helicase 48 isoform X1	76.6644	102.305	51.024	0.498746	-1.00362	0.727162	1
CDS_826_Unigene_11531	RINT1 MAG2	137.079	138.68	135.478	0.97691	-0.0337022	0.990267	1
CDS_827_Unigene_11532	RINT1 MAG2	144.932	188.695	101.168	0.536147	-0.899301	0.653604	1
CDS_828_Unigene_11533	AF221856_1heat-shock partial	2567.41	2174.54	2960.27	1.36133	0.445018	0.68162	1
CDS_829_Unigene_11534	isoprenylcysteine alpha-carbonyl methylesterase ICME isoform X3	61.0863	104.578	17.5945	0.168243	-2.57139	0.455482	1
CDS_830_Unigene_11535	hypothetical protein DM860_004799	128.87	46.6055	211.134	4.53024	2.17959	0.319181	1
CDS_831_Unigene_11537	probable E3 ubiquitin- ligase RHC2A	142.826	201.199	84.4536	0.419751	-1.25239	0.536572	1
CDS_832_Unigene_11538	PREDICTED: uncharacterized protein At1g04910-like isoform X1	52.3337	46.6055	58.0618	1.24582	0.317091	0.936713	1
CDS_833_Unigene_1154	PREDICTED: uncharacterized protein LOC109165411	175.549	245.531	105.567	0.429953	-1.21775	0.507213	1
CDS_835_Unigene_11543	PREDICTED: 5-oxoprolinase	681.118	768.422	593.814	0.772771	-0.371887	0.757573	1
CDS_836_Unigene_11549	DUF724 domain-containing 6	191.399	125.039	257.759	2.06143	1.04365	0.555727	1
CDS_837_Unigene_11550	PREDICTED: uncharacterized protein LOC109176095 isoform X2	238.869	338.742	138.997	0.410331	-1.28514	0.428773	1
CDS_838_Unigene_11552	zinc finger CONSTANS-LIKE 4-like	731.47	801.387	661.553	0.82551	-0.276642	0.816329	1
CDS_840_Unigene_11556	gibberellin receptor GID1B-like	130.97	209.156	52.7835	0.252364	-1.98642	0.355847	1
CDS_841_Unigene_11558	PREDICTED: erlin-2-B	1529.32	1586.86	1471.78	0.927479	-0.108613	0.921253	1
CDS_842_Unigene_11559	mitochondrial uncoupling 1	493.204	452.414	533.993	1.18032	0.239177	0.854275	1
CDS_843_Unigene_11560	PREDICTED: uncharacterized protein LOC109162082 isoform X1	188.612	115.945	261.278	2.25346	1.17214	0.511353	1
CDS_844_Unigene_11565	probable S-acyltransferase 19	243.283	319.418	167.148	0.523288	-0.934322	0.560226	1
CDS_846_Unigene_11568	hypothetical protein DM860_005278	336.677	301.231	372.124	1.23534	0.304914	0.832943	1
CDS_847_Unigene_11572	SPX domain-containing 1-like	891.664	961.664	821.663	0.854418	-0.226986	0.844514	1
CDS_848_Unigene_11573	calcium-dependent kinase-like	1465.37	1063.97	1866.78	1.75454	0.811093	0.464641	1
CDS_849_Unigene_11576	receptor kinase FERONIA	1807.39	2097.25	1517.53	0.72358	-0.466776	0.6686	1
CDS_851_Unigene_1158	PREDICTED: uncharacterized protein LOC109156339 isoform X3	82.2738	109.125	55.4227	0.507882	-0.977434	0.721032	1
CDS_852_Unigene_11580	dof zinc finger MNB1A-like isoform X1	134.909	100.031	169.787	1.69734	0.763274	0.714757	1
CDS_853_Unigene_11582	adenylyl-sulfate kinase 3-like	36.6617	36.375	36.9484	1.01576	0.022566	1	1
CDS_854_Unigene_11587	DNA-binding RHL1-like isoform X5	109.432	88.6641	130.199	1.46846	0.5543	0.811496	1
CDS_855_Unigene_1159	PREDICTED: uncharacterized protein LOC109156339 isoform X3	21.0095	34.1016	7.91752	0.232175	-2.10672	0.797837	1
CDS_857_Unigene_11593	mediator of RNA polymerase II transcription subunit 9	131.543	136.406	126.68	0.928699	-0.106717	0.962437	1
CDS_859_Unigene_116	cytochrome P450 CYP736A12-like	193.855	228.481	159.23	0.696909	-0.520957	0.766356	1
CDS_860_Unigene_11602	probable gluconokinase isoform X2	298.814	413.766	183.862	0.444364	-1.17019	0.433912	1
CDS_861_Unigene_11603	probable gluconokinase isoform X1	425.732	509.25	342.213	0.671994	-0.57348	0.667779	1
CDS_862_Unigene_11605	serine threonine- kinase AFC1 isoform X7	32.2977	25.0078	39.5876	1.58301	0.66267	0.910144	1
CDS_863_Unigene_11606	serine threonine- kinase AFC1 isoform X7	33.5086	31.8281	35.189	1.10559	0.144822	0.985111	1
CDS_864_Unigene_11608	pyridoxine pyridoxamine 5 -phosphate oxidase 2	178.638	198.926	158.35	0.796028	-0.329109	0.857015	1
CDS_865_Unigene_11609	probable mitochondrial-processing peptidase subunit mitochondrial	94.0267	34.1016	153.952	4.51451	2.17457	0.397873	1
CDS_868_Unigene_11618	pentatricopeptide repeat-containing At1g02150-like	159.052	231.891	86.213	0.371783	-1.42747	0.459633	1
CDS_869_Unigene_11621	cytosolic Fe-S cluster assembly factor NBP35-like	191.804	136.406	247.203	1.81225	0.857784	0.627463	1
CDS_871_Unigene_11623	zinc finger ZAT5	509.197	414.902	603.491	1.45454	0.540561	0.673535	1
CDS_872_Unigene_11624	---NA---	1288.17	1087.84	1488.49	1.3683	0.452387	0.685571	1
CDS_873_Unigene_11626	PREDICTED: uncharacterized protein PAM68-like	103.649	138.68	68.6185	0.494799	-1.01509	0.667903	1
CDS_874_Unigene_11627	rab3 GTPase-activating catalytic subunit	794.578	834.352	754.804	0.904659	-0.144554	0.902407	1
CDS_875_Unigene_11628	glucose-inactivated glycerol proton symporter STL1	32.8512	45.4688	20.2337	0.445002	-1.16812	0.833844	1
CDS_876_Unigene_11632	NRT1 PTR FAMILY -like	149.118	27.2813	270.955	9.93192	3.31207	0.119397	0.995086
CDS_877_Unigene_11633	RING finger 10	650.501	711.586	589.416	0.828312	-0.271753	0.823101	1
CDS_878_Unigene_11637	PREDICTED: uncharacterized protein LOC109170140	82.0268	60.2461	103.808	1.72306	0.784971	0.776607	1
CDS_879_Unigene_11638	PREDICTED: uncharacterized protein LOC109148636	130.748	94.3477	167.148	1.77161	0.825065	0.697282	1
CDS_882_Unigene_11643	isocitrate dehydrogenase [NADP]-like	567.926	354.656	781.196	2.20268	1.13926	0.365714	1
CDS_884_Unigene_11646	homeobox-leucine zipper HAT7 isoform X2	129.181	247.805	10.5567	0.0426009	-4.55297	0.0585756	0.76991
CDS_885_Unigene_11647	early nodulin 3	243.13	384.211	102.048	0.265604	-1.91265	0.24312	1
CDS_886_Unigene_11648	heterogeneous nuclear ribonucleo F-like	551.7	526.301	577.1	1.09652	0.132932	0.917546	1
CDS_887_Unigene_11649	heterogeneous nuclear ribonucleo F-like	568.548	655.887	481.21	0.733678	-0.446782	0.720177	1
CDS_888_Unigene_11653	5-formyltetrahydrofolate cyclo- mitochondrial-like	155.583	100.031	211.134	2.11068	1.07771	0.579967	1
CDS_889_Unigene_11655	vegetative cell wall gp1-like	1150.73	1918.78	382.68	0.199439	-2.32598	0.0475289	0.701969
CDS_890_Unigene_11657	PREDICTED: uncharacterized protein LOC109147928	97.254	43.1953	151.313	3.50299	1.80859	0.468615	1
CDS_891_Unigene_11659	PREDICTED: uncharacterized protein LOC109214535	1349.51	459.234	2239.78	4.8772	2.28605	0.048174	0.705504
CDS_892_Unigene_11660	hypothetical protein, partial (mitochondrion)	155.414	285.316	25.512	0.0894166	-3.48331	0.0962083	0.930969
CDS_893_Unigene_11664	---NA---	155.331	125.039	185.622	1.48451	0.569988	0.770319	1
CDS_894_Unigene_11665	TBC1 domain family member 5 homolog B-like	327.608	318.281	336.935	1.05861	0.0821662	0.957359	1
CDS_895_Unigene_11666	PREDICTED: uncharacterized protein LOC109181021	282.949	452.414	113.485	0.250842	-1.99515	0.199501	1
CDS_897_Unigene_11668	deoxynucleoside triphosphate triphosphohydrolase SAMHD1 homolog	257.65	209.156	306.144	1.46371	0.54963	0.72713	1
CDS_898_Unigene_11669	OPI10 homolog	204.936	287.59	122.282	0.425195	-1.2338	0.473825	1
CDS_899_Unigene_11670	OPI10 homolog	163.465	212.566	114.364	0.538016	-0.894278	0.636242	1
CDS_900_Unigene_11671	AP2 ERF and B3 domain-containing transcription factor RAV1-like	2359.51	2312.09	2406.93	1.04102	0.0579972	0.958252	1
CDS_901_Unigene_11672	KINESIN LIGHT CHAIN-RELATED 3-like	784.619	695.672	873.567	1.25572	0.328511	0.781511	1
CDS_902_Unigene_11673	PREDICTED: uncharacterized protein LOC109165730 isoform X2	40.5069	15.9141	65.0996	4.0907	2.03235	0.662435	1
CDS_903_Unigene_11676	growth-regulating factor 1-like	277.963	240.984	314.942	1.3069	0.386144	0.801701	1
CDS_904_Unigene_11680	PREDICTED: uncharacterized protein LOC109181465	71.7271	62.5195	80.9347	1.29455	0.372451	0.905068	1
CDS_905_Unigene_11681	PREDICTED: uncharacterized protein LOC109181465	72.5525	65.9297	79.1752	1.2009	0.264121	0.933837	1
CDS_906_Unigene_11682	ent-kaurene chloroplastic	821.444	1025.32	617.567	0.602316	-0.731408	0.532876	1
CDS_908_Unigene_11684	Uncharacterised protein	69.1472	86.3906	51.9038	0.600803	-0.735036	0.811582	1
CDS_909_Unigene_11685	G3BP isoform X6	124.565	160.277	88.8522	0.554365	-0.851091	0.693613	1
CDS_910_Unigene_11686	probable adenylate kinase chloroplastic	366.074	94.3477	637.801	6.76011	2.75705	0.0615981	0.786714
CDS_911_Unigene_11687	1-aminocyclopropane-1-carboxylate oxidase homolog 1-like	56.6779	50.0156	63.3402	1.26641	0.340742	0.927271	1
CDS_912_Unigene_11690	WRKY transcription factor 1-like	659.406	1109.44	209.375	0.188721	-2.40567	0.0575724	0.763639
CDS_913_Unigene_11691	uncharacterized protein LOC107014669	10521.1	15463.9	5578.34	0.360732	-1.471	0.202252	1
CDS_914_Unigene_11692	uncharacterized protein LOC107014669	6355.76	9542.76	3168.77	0.33206	-1.59048	0.158404	1
CDS_915_Unigene_11696	EXORDIUM-like 3	291.302	526.301	56.3024	0.106978	-3.22462	0.045513	0.688269
CDS_916_Unigene_11697	DETOXIFICATION 24 isoform X1	419.43	426.27	412.591	0.967911	-0.0470541	0.973265	1
CDS_917_Unigene_11698	---NA---	5121.94	5920.03	4323.85	0.730376	-0.453289	0.67902	1
CDS_918_Unigene_11699	DETOXIFICATION 24 isoform X1	408.617	423.996	393.237	0.927454	-0.108652	0.936911	1
CDS_919_Unigene_1170	potassium channel SKOR-like isoform X1	54.5428	101.168	7.91752	0.0782612	-3.67556	0.341238	1
CDS_920_Unigene_11702	formin 1 isoform X1	72.2904	137.543	7.0378	0.051168	-4.28861	0.194732	1
CDS_921_Unigene_11703	formin 1 isoform X1	440.731	653.613	227.849	0.348599	-1.52036	0.258096	1
CDS_922_Unigene_11705	PREDICTED: uncharacterized protein LOC109172747	301.053	227.344	374.763	1.64844	0.721102	0.628131	1
CDS_923_Unigene_11706	methyl- -binding domain-containing 2-like isoform X1	166.134	275.086	57.1821	0.20787	-2.26625	0.241493	1
CDS_924_Unigene_11711	tRNA (cytidine(32) guanosine(34)-2 -O)-methyltransferase	665.916	719.543	612.289	0.850941	-0.23287	0.847522	1
CDS_925_Unigene_11713	BRASSINAZOLE-RESISTANT 1-like	155.271	202.336	108.206	0.534785	-0.90297	0.641331	1
CDS_926_Unigene_11714	PREDICTED: uncharacterized protein LOC109224559	2696.22	1461.82	3930.61	2.68885	1.42699	0.194429	1
CDS_927_Unigene_11718	F-box SKIP8-like isoform X1	102.112	51.1524	153.072	2.99247	1.58134	0.512522	1
CDS_929_Unigene_11722	GPI ethanolamine phosphate transferase 1 isoform X3	76.6347	140.953	12.3161	0.0873776	-3.51659	0.253546	1
CDS_930_Unigene_11723	PREDICTED: uncharacterized protein LOC109188451	91.0218	38.6484	143.395	3.71024	1.89151	0.467793	1
CDS_931_Unigene_11724	PREDICTED: uncharacterized protein LOC109188451	154.589	180.738	128.44	0.71064	-0.49281	0.800132	1
CDS_932_Unigene_11726	AP2-like ethylene-responsive transcription factor ANT	193.865	283.043	104.687	0.369863	-1.43494	0.417004	1
CDS_933_Unigene_11728	glycine dehydrogenase (decarboxylating) mitochondrial isoform X2	97.2935	59.1094	135.478	2.29198	1.1966	0.627949	1
CDS_934_Unigene_11729	myb family transcription factor EFM-like	184.005	285.316	82.6941	0.289833	-1.78671	0.326743	1
CDS_935_Unigene_11732	stearoyl-[acyl-carrier- ] 9- chloroplastic	48.795	38.6484	58.9416	1.52507	0.608875	0.879875	1
CDS_936_Unigene_11736	PREDICTED: uncharacterized protein LOC109148217	376.304	317.145	435.464	1.37308	0.457412	0.742135	1
CDS_937_Unigene_11738	PREDICTED: uncharacterized protein LOC109192363	506.256	268.266	744.247	2.77429	1.47212	0.257599	1
CDS_938_Unigene_11739	T-complex 1 subunit beta	159.254	237.574	80.9347	0.340671	-1.55355	0.421938	1
CDS_939_Unigene_11740	PREDICTED: uncharacterized protein LOC109170176 isoform X1	106.437	46.6055	166.268	3.56756	1.83494	0.439533	1
CDS_940_Unigene_11741	PREDICTED: uncharacterized protein LOC109170176 isoform X1	398.441	197.789	599.093	3.02895	1.59882	0.248585	1
CDS_941_Unigene_11742	PREDICTED: uncharacterized protein LOC109170176 isoform X1	46.9466	53.4258	40.4673	0.75745	-0.400778	0.924207	1
CDS_942_Unigene_11744	PREDICTED: uncharacterized protein LOC109180466	742.343	1029.87	454.818	0.441627	-1.1791	0.325451	1
CDS_943_Unigene_11746	ATP-dependent zinc metalloprotease chloroplastic	548.335	259.172	837.498	3.23144	1.69218	0.187793	1
CDS_944_Unigene_11747	la-related 1A isoform X2	377.204	325.102	429.306	1.32053	0.401115	0.773032	1
CDS_946_Unigene_11749	nucleoside diphosphate kinase 3-like	637.044	277.359	996.728	3.59363	1.84544	0.140623	1
CDS_947_Unigene_11750	PREDICTED: uncharacterized protein LOC109178150	117.473	62.5195	172.426	2.75795	1.4636	0.514125	1
CDS_948_Unigene_11751	tropinone reductase homolog	250.973	480.832	21.1134	0.0439101	-4.5093	0.0124314	0.350631
CDS_949_Unigene_11751	probable WRKY transcription factor 40 isoform X2	12954.2	6865.78	19042.5	2.77354	1.47173	0.209364	1
CDS_950_Unigene_11752	glycylpeptide N-tetradecanoyltransferase 1-like	147.878	59.1094	236.646	4.00353	2.00127	0.325077	1
CDS_951_Unigene_11754	mitochondrial amidoxime reducing component 2-like	296.368	263.719	329.017	1.24761	0.319162	0.832319	1
CDS_952_Unigene_11759	ribosome biogenesis BOP1 homolog isoform X2	292.162	316.008	268.316	0.84908	-0.236027	0.875633	1
CDS_953_Unigene_1176	elongation factor Tu	108.814	118.219	99.4089	0.840889	-0.250012	0.915912	1
CDS_954_Unigene_11760	ribosome biogenesis BOP1 homolog isoform X2	232.163	345.563	118.763	0.34368	-1.54086	0.350689	1
CDS_955_Unigene_11763	RST1 isoform X1	14.5747	23.8711	5.27835	0.221119	-2.17711	0.833083	1
CDS_957_Unigene_11768	ripening-related 1	90.8436	169.371	12.3161	0.0727169	-3.78156	0.174212	1
CDS_958_Unigene_11771	PREDICTED: uncharacterized protein LOC109173008 isoform X2	80.7221	40.9219	120.522	2.94518	1.55836	0.578459	1
CDS_959_Unigene_11773	nudix hydrolase chloroplastic	307.434	240.984	373.883	1.55148	0.633647	0.668234	1
CDS_960_Unigene_11775	LEAF RUST 10 DISEASE-RESISTANCE LOCUS RECEPTOR-LIKE PROTEIN KINASE-like	187.001	23.8711	350.131	14.6675	3.87456	0.0489742	0.708888
CDS_961_Unigene_11776	RING finger 44-like	490.287	543.352	437.223	0.804678	-0.313516	0.808043	1
CDS_962_Unigene_11779	glucose-6-phosphate 1-epimerase	50.4408	18.1875	82.6941	4.54676	2.18484	0.57549	1
CDS_963_Unigene_1178	probable serine incorporator	1259.62	1232.2	1287.04	1.0445	0.0628136	0.956421	1
CDS_966_Unigene_11786	probable pectinesterase pectinesterase inhibitor 61	315.46	436.5	194.419	0.445405	-1.16681	0.427049	1
CDS_967_Unigene_11787	kDa class III heat shock	503.646	735.457	271.835	0.369614	-1.43591	0.268968	1
CDS_968_Unigene_1179	formate mitochondrial	62.6136	36.375	88.8522	2.44267	1.28846	0.697591	1
CDS_969_Unigene_11793	EFFECTOR OF TRANSCRIPTION 2-like isoform X1	175.529	237.574	113.485	0.47768	-1.06588	0.560734	1
CDS_970_Unigene_11794	unnamed protein product	41.1196	60.2461	21.9931	0.365055	-1.45382	0.7481	1
CDS_971_Unigene_11795	PREDICTED: uncharacterized protein LOC109189286	87.4683	50.0156	124.921	2.49764	1.32056	0.617657	1
CDS_972_Unigene_11798	chloroplastic lipocalin	315.094	542.215	87.9725	0.162247	-2.62374	0.087127	0.90236
CDS_974_Unigene_11801	caffeoylshikimate esterase-like	728.747	742.278	715.216	0.963543	-0.053579	0.964707	1
CDS_976_Unigene_11804	PREDICTED: uncharacterized protein LOC109171953	142.179	168.234	116.124	0.690249	-0.534811	0.791879	1
CDS_977_Unigene_11806	oxysterol-binding -related 3A-like	6935.53	5632.44	8238.62	1.46271	0.548643	0.621772	1
CDS_978_Unigene_11807	tonoplast dicarboxylate transporter	599.536	1038.96	160.11	0.154106	-2.69801	0.0384966	0.645722
CDS_979_Unigene_11808	pathogenesis-related genes transcriptional activator PTI6-like	1083.17	1990.4	175.945	0.088397	-3.49986	0.00469256	0.197136
CDS_982_Unigene_11815	RMD5 homolog A-like	135.052	183.012	87.0928	0.475886	-1.07131	0.606314	1
CDS_983_Unigene_11817	UDP-glycosyltransferase 71A15-like	136.807	54.5625	219.051	4.01469	2.00529	0.342639	1
CDS_984_Unigene_11818	E3 ubiquitin- ligase RHF2A-like	471.398	477.422	465.374	0.974765	-0.036873	0.978535	1
CDS_985_Unigene_11821	dnaJ homolog subfamily B member 1-like	2172.54	2883.86	1461.22	0.506691	-0.980823	0.368848	1
CDS_986_Unigene_11822	dnaJ homolog subfamily B member 1-like	249.515	323.965	175.065	0.540383	-0.887945	0.576036	1
CDS_987_Unigene_11823	ferrochelatase- chloroplastic isoform X3	7968.26	7678.54	8257.98	1.07546	0.104957	0.925695	1
CDS_988_Unigene_11824	ferrochelatase- chloroplastic isoform X3	261.906	227.344	296.467	1.30405	0.382997	0.807509	1
CDS_989_Unigene_11828	actin, partial	83.5985	35.2383	131.959	3.74475	1.90487	0.489543	1
CDS_990_Unigene_11830	fructose-1,6- chloroplastic-like	579.808	179.602	980.014	5.4566	2.448	0.0599292	0.778321
CDS_991_Unigene_11831	general transcription factor 3C polypeptide 5-like isoform X1	115.555	100.031	131.079	1.31038	0.389986	0.864438	1
CDS_992_Unigene_11832	S-adenosylmethionine carrier chloroplastic mitochondrial-like isoform X1	175.49	221.66	129.32	0.583413	-0.777409	0.670635	1
CDS_993_Unigene_11834	cyclin-dependent kinase E-1 isoform X2	119.929	165.961	73.8969	0.445267	-1.16726	0.596305	1
CDS_994_Unigene_11836	WVD2-like 3	233.226	140.953	325.498	2.30927	1.20743	0.461908	1
CDS_995_Unigene_11838	PHLOEM PROTEIN 2-LIKE A10-like	481.436	647.93	314.942	0.486073	-1.04075	0.42414	1
CDS_996_Unigene_11839	PHLOEM PROTEIN 2-LIKE A10-like	306.806	519.481	94.1306	0.181201	-2.46433	0.109021	0.970512
CDS_997_Unigene_11839	PHLOEM PROTEIN 2-LIKE A10-like	100.278	147.773	52.7835	0.357192	-1.48523	0.540205	1
CDS_998_Unigene_11840	---NA---	41.9796	52.2891	31.6701	0.605673	-0.723388	0.872158	1
CDS_999_Unigene_11841	peroxisomal membrane 11A	8.68851	6.82031	10.5567	1.54783	0.630249	0.961303	1
CDS_1000_Unigene_11842	PREDICTED: uncharacterized protein LOC109182314	109.531	27.2813	191.78	7.02974	2.81347	0.243694	1
CDS_1001_Unigene_11846	PREDICTED: uncharacterized protein LOC109175972 isoform X1	54.6022	23.8711	85.3333	3.57475	1.83784	0.615381	1
CDS_1002_Unigene_11848	PREDICTED: alpha-mannosidase-like	101.662	97.7578	105.567	1.07988	0.110874	0.967885	1
CDS_1003_Unigene_11849	RRC1-like isoform X2	671.926	710.449	633.402	0.891551	-0.165611	0.891264	1
CDS_1005_Unigene_11851	heavy metal-associated isoprenylated plant 37	521.117	761.602	280.632	0.368476	-1.44036	0.263856	1
CDS_1006_Unigene_11852	PREDICTED: uncharacterized protein LOC109165196	77.134	63.6563	90.6117	1.42345	0.509394	0.861776	1
CDS_1007_Unigene_11857	E3 ubiquitin- ligase SDIR1-like	488.276	366.024	610.529	1.668	0.738124	0.569052	1
CDS_1008_Unigene_11861	PREDICTED: ninein	238.973	203.473	274.474	1.34895	0.431835	0.790507	1
CDS_1009_Unigene_11862	PREDICTED: protein VACUOLELESS1	79.348	145.5	13.1959	0.0906933	-3.46286	0.24868	1
CDS_1010_Unigene_11865	isoflavone 2 -hydroxylase-like	37.1806	68.2031	6.15807	0.0902902	-3.46929	0.505053	1
CDS_1011_Unigene_11867	PREDICTED: uncharacterized protein LOC109151345	1537.82	2405.3	670.35	0.278697	-1.84323	0.102888	0.953652
CDS_1014_Unigene_11875	berberine bridge enzyme-like 13	114.848	43.1953	186.502	4.31764	2.11024	0.359379	1
CDS_1015_Unigene_11879	lysM domain receptor-like kinase 4	565.504	442.184	688.825	1.55778	0.639491	0.60999	1
CDS_1016_Unigene_11881	serine threonine- kinase 38-like	262.983	104.578	421.388	4.02941	2.01057	0.208781	1
CDS_1017_Unigene_11882	serine threonine- kinase 38-like	126.853	44.332	209.375	4.72287	2.23966	0.310643	1
CDS_1018_Unigene_11883	probable 6-phosphogluconolactonase chloroplastic	952.899	771.832	1133.97	1.46919	0.555017	0.629947	1
CDS_1019_Unigene_11885	PREDICTED: myosin-1B-like	47.4457	77.2969	17.5945	0.227622	-2.13529	0.599458	1
CDS_1020_Unigene_11886	PREDICTED: myosin-1B-like	25.0771	27.2813	22.8728	0.838409	-0.254274	0.976341	1
CDS_1021_Unigene_11887	coiled-coil domain-containing SCD2-like isoform X3	87.0382	104.578	69.4983	0.664558	-0.589533	0.823712	1
CDS_1022_Unigene_11888	coiled-coil domain-containing SCD2-like isoform X3	186.14	234.164	138.117	0.589829	-0.761631	0.668984	1
CDS_1023_Unigene_11893	GATA zinc finger domain-containing 10	36.3306	29.5547	43.1065	1.45853	0.544519	0.918257	1
CDS_1024_Unigene_11894	GATA zinc finger domain-containing 10	552.055	871.863	232.247	0.26638	-1.90844	0.138884	1
CDS_1025_Unigene_11895	hypothetical protein EHM33_32760, partial	98.2028	121.629	74.7766	0.614793	-0.701827	0.773847	1
CDS_1026_Unigene_119	PREDICTED: uncharacterized protein At1g76660-like	91.8372	88.6641	95.0103	1.07158	0.0997339	0.973855	1
CDS_1027_Unigene_11902	60S ribosomal L18a	445.891	403.535	488.247	1.20992	0.274917	0.836643	1
CDS_1028_Unigene_11903	proline--tRNA chloroplastic mitochondrial	307.923	210.293	405.553	1.92851	0.94749	0.521971	1
CDS_1029_Unigene_11905	PREDICTED: uncharacterized protein LOC109149200	346.719	499.02	194.419	0.389602	-1.35993	0.34229	1
CDS_1032_Unigene_11908	E3 ubiquitin- ligase COP1-like isoform X2	276.979	275.086	278.873	1.01377	0.0197244	0.993081	1
CDS_1033_Unigene_1191	ras-related RABC1	361.902	438.774	285.031	0.649608	-0.622358	0.656411	1
CDS_1034_Unigene_11910	deSI At4g17486	89.8157	160.277	19.3539	0.120753	-3.04987	0.261832	1
CDS_1035_Unigene_11912	---NA---	197.923	221.66	174.186	0.785822	-0.347725	0.842135	1
CDS_1036_Unigene_11913	zinc finger chloroplastic-like	86.1289	42.0586	130.199	3.09566	1.63025	0.54382	1
CDS_1037_Unigene_11914	PREDICTED: uncharacterized protein LOC109152815 isoform X3	1182.63	1076.47	1288.8	1.19724	0.259713	0.817944	1
CDS_1038_Unigene_11915	elongator complex 1	109.659	129.586	89.7319	0.692451	-0.530216	0.817982	1
CDS_1039_Unigene_11919	---NA---	66.8787	109.125	24.6323	0.225725	-2.14736	0.502073	1
CDS_1040_Unigene_11926	hypothetical protein CCACVL1_07520	143.924	86.3906	201.457	2.33193	1.22152	0.546456	1
CDS_1041_Unigene_11927	E3 UFM1- ligase 1 homolog isoform X1	595.651	740.004	451.299	0.60986	-0.71345	0.564236	1
CDS_1042_Unigene_11928	ultraviolet-B receptor UVR8	170.073	165.961	174.186	1.04956	0.0697807	0.974043	1
CDS_1044_Unigene_11931	---NA---	101.751	184.148	19.3539	0.1051	-3.25017	0.201351	1
CDS_1045_Unigene_11936	zinc finger CCCH domain-containing 19-like isoform X3	961.463	1007.13	915.794	0.909307	-0.13716	0.904903	1
CDS_1046_Unigene_11937	zinc finger CCCH domain-containing 19-like isoform X3	281.759	251.215	312.302	1.24317	0.314021	0.837938	1
CDS_1047_Unigene_11938	germin subfamily T member 1	694.822	1352.7	36.9484	0.0273147	-5.19418	0.000260029	0.0267317
CDS_1048_Unigene_1194	kinesin KIN-UB	1593.87	1060.56	2127.17	2.00571	1.00411	0.364182	1
CDS_1049_Unigene_11950	phosphoserine aminotransferase chloroplastic-like	36.81	45.4688	28.1512	0.619133	-0.691679	0.891843	1
CDS_1050_Unigene_11952	CTL DDB_G0288717	263.072	89.8008	436.344	4.85902	2.28066	0.157528	1
CDS_1051_Unigene_11954	cinnamoyl- reductase 1-like	755.782	545.625	965.938	1.77033	0.82402	0.48909	1
CDS_1052_Unigene_11957	PREDICTED: uncharacterized protein ycf23-like	85.4616	102.305	68.6185	0.670727	-0.576202	0.82981	1
CDS_1053_Unigene_11958	PREDICTED: uncharacterized protein ycf23-like	236.067	146.637	325.498	2.21976	1.1504	0.480899	1
CDS_1054_Unigene_11959	PREDICTED: uncharacterized protein ycf23-like	101.475	72.75	130.199	1.78968	0.839702	0.72735	1
CDS_1055_Unigene_1196	hypothetical protein CDL12_28031	562.297	441.047	683.546	1.54983	0.632107	0.614539	1
CDS_1056_Unigene_11960	nucleobase-ascorbate transporter 1	46.8922	56.836	36.9484	0.650089	-0.62129	0.879953	1
CDS_1057_Unigene_11961	chaperone dnaJ chloroplastic-like	55.808	104.578	7.0378	0.067297	-3.89331	0.310753	1
CDS_1058_Unigene_11962	PREDICTED: uncharacterized protein LOC109148489	1033.93	1189.01	878.845	0.739141	-0.436078	0.701256	1
CDS_1059_Unigene_11966	PREDICTED: uncharacterized protein LOC109177885	243.387	184.148	302.625	1.64338	0.716663	0.655766	1
CDS_1060_Unigene_11967	peptidyl-prolyl cis-trans isomerase CYP21-4	184.065	106.852	261.278	2.44524	1.28998	0.475167	1
CDS_1061_Unigene_11968	PREDICTED: uncharacterized protein LOC109189620	214.307	214.84	213.773	0.995035	-0.0071813	0.999173	1
CDS_1062_Unigene_11970	nucleolar MIF4G domain-containing 1-like isoform X2	27.9337	13.6406	42.2268	3.09566	1.63025	0.80278	1
CDS_1063_Unigene_11971	nucleolar MIF4G domain-containing 1-like isoform X1	208.915	194.379	223.45	1.14956	0.201081	0.908736	1
CDS_1064_Unigene_11972	E3 ubiquitin- ligase CHIP-like isoform X2	770.568	1034.41	506.722	0.489863	-1.02955	0.386536	1
CDS_1065_Unigene_11974	TOPLESS-like isoform X1	1376.15	1877.86	874.447	0.465661	-1.10265	0.323791	1
CDS_1066_Unigene_11975	A Chain Crystal Structure Of The Nadp-Dependent Mannitol Dehydrogenase From Cladosporium	60.6811	93.211	28.1512	0.302016	-1.7273	0.609997	1
CDS_1067_Unigene_11976	germin 2-1	69.7353	95.4844	43.9862	0.460664	-1.11821	0.714567	1
CDS_1068_Unigene_11981	---NA---	143.197	223.934	62.4605	0.278924	-1.84206	0.368944	1
CDS_1069_Unigene_11983	54S ribosomal mitochondrial	760.496	774.106	746.886	0.964838	-0.0516416	0.965736	1
CDS_1071_Unigene_11986	phosphoserine aminotransferase chloroplastic-like	978.08	562.676	1393.48	2.47653	1.30832	0.259342	1
CDS_1072_Unigene_11987	ribosomal S7 (chloroplast)	53.3468	75.0235	31.6701	0.422136	-1.24422	0.734377	1
CDS_1076_Unigene_11992	anthocyanidin 3-O-glucosyltransferase 5-like	284.763	347.836	221.691	0.637342	-0.649859	0.667166	1
CDS_1077_Unigene_11993	serine carboxypeptidase-like	588.391	625.195	551.587	0.882264	-0.180718	0.884377	1
CDS_1079_Unigene_11996	PREDICTED: uncharacterized protein LOC109168495	21.0442	22.7344	19.3539	0.851307	-0.232248	0.982829	1
CDS_1080_Unigene_11998	SH3 domain-containing 2-like	122.603	53.4258	191.78	3.58965	1.84384	0.405998	1
CDS_1082_Unigene_120	PREDICTED: uncharacterized protein At1g76660-like	507.783	705.903	309.663	0.438677	-1.18877	0.356606	1
CDS_1083_Unigene_12000	HESO1-like	183.922	125.039	242.804	1.94183	0.957413	0.594754	1
CDS_1084_Unigene_12001	PREDICTED: uncharacterized protein LOC109152184	49.1064	37.5117	60.701	1.61819	0.694379	0.861618	1
CDS_1085_Unigene_12002	PREDICTED: uncharacterized protein LOC109186110	1854.82	1688.03	2021.61	1.19762	0.260164	0.812116	1
CDS_1086_Unigene_12003	PREDICTED: uncharacterized protein LOC109152184	63.9183	55.6992	72.1374	1.29512	0.373091	0.912455	1
CDS_1087_Unigene_12007	ORANGE- chloroplastic	441.32	359.203	523.436	1.45721	0.543214	0.682731	1
CDS_1088_Unigene_12009	PREDICTED: uncharacterized protein LOC109163835 isoform X1	296.763	422.859	170.667	0.403601	-1.309	0.383764	1
CDS_1089_Unigene_1201	PREDICTED: uncharacterized protein LOC109207933	64.0122	68.2031	59.8213	0.877105	-0.189179	0.95728	1
CDS_1090_Unigene_12010	PREDICTED: histone H2A.1	260.779	77.2969	444.261	5.74746	2.52293	0.122304	1
CDS_1091_Unigene_12011	U-box domain-containing 4-like	752.771	1028.73	476.811	0.463494	-1.10938	0.35319	1
CDS_1092_Unigene_12015	receptor-like cytosolic serine threonine- kinase RBK2	90.5176	88.6641	92.3711	1.04181	0.0590919	0.987086	1
CDS_1094_Unigene_12017	developmentally-regulated G- 2	1670.12	2062.01	1278.24	0.619901	-0.689891	0.529439	1
CDS_1095_Unigene_1202	peroxidase P7-like	103.797	147.773	59.8213	0.404818	-1.30466	0.582206	1
CDS_1096_Unigene_12020	Down syndrome critical region 3 homolog isoform X1	94.1057	65.9297	122.282	1.85473	0.891209	0.723487	1
CDS_1097_Unigene_12021	Down syndrome critical region 3 homolog isoform X1	118.778	81.8438	155.711	1.90254	0.927929	0.675973	1
CDS_1098_Unigene_12022	sialidase-like isoform X2	104.01	106.852	101.168	0.946812	-0.0788502	0.976992	1
CDS_1099_Unigene_12023	sialidase-like isoform X2	141.907	84.1172	199.698	2.37404	1.24734	0.540991	1
CDS_1100_Unigene_12026	histidine biosynthesis bifunctional chloroplastic	368.075	520.617	215.533	0.413994	-1.27232	0.364903	1
CDS_1102_Unigene_1203	T-complex 1 subunit zeta 1	21.5928	15.9141	27.2715	1.71367	0.77709	0.926428	1
CDS_1104_Unigene_12032	PREDICTED: uncharacterized protein LOC109180151	158.493	285.316	31.6701	0.111	-3.17137	0.121322	1
CDS_1106_Unigene_12035	glutamate synthase [NADH] amyloplastic- partial	1172.25	1323.14	1021.36	0.771921	-0.373474	0.73923	1
CDS_1107_Unigene_1204	BOI-related E3 ubiquitin- ligase 1-like isoform X1	216.881	264.856	168.907	0.637733	-0.648975	0.698341	1
CDS_1108_Unigene_12041	PREDICTED: uncharacterized protein LOC109177907	1583.41	1835.8	1331.02	0.725037	-0.463874	0.672565	1
CDS_1109_Unigene_12042	U-box domain-containing 43-like	420.177	195.516	644.838	3.29814	1.72165	0.208983	1
CDS_1111_Unigene_12046	uncharacterized protein LOC110936686	69.7255	40.9219	98.5292	2.40774	1.26768	0.68052	1
CDS_1112_Unigene_1205	BOI-related E3 ubiquitin- ligase 1-like isoform X1	385.946	530.848	241.045	0.454075	-1.139	0.409739	1
CDS_1113_Unigene_12052	---NA---	81.1322	79.5703	82.6941	1.03926	0.0555545	0.98963	1
CDS_1114_Unigene_12053	cyclin-P3-1-like isoform X1	44.4656	15.9141	73.0172	4.58822	2.19793	0.611155	1
CDS_1115_Unigene_12056	trafficking particle complex subunit 12	150.304	100.031	200.577	2.00515	1.00371	0.612025	1
CDS_1116_Unigene_12058	trafficking particle complex subunit 12	125.598	95.4844	155.711	1.63075	0.705537	0.744657	1
CDS_1118_Unigene_12063	60S ribosomal L13a-4-like	521.567	411.492	631.642	1.535	0.618243	0.628003	1
CDS_1119_Unigene_12064	UDP-galactose UDP-glucose transporter 3	224.893	75.0235	374.763	4.99528	2.32056	0.175778	1
CDS_1121_Unigene_12066	uridine-cytidine kinase C isoform X2	162.952	106.852	219.051	2.05005	1.03566	0.586395	1
CDS_1122_Unigene_12067	coproporphyrinogen-III oxidase chloroplastic-like	1151.56	1112.85	1190.27	1.06957	0.0970297	0.932559	1
CDS_1123_Unigene_12068	PREDICTED: uncharacterized protein At1g51745-like isoform X3	168.66	52.2891	285.031	5.45106	2.44654	0.206882	1
CDS_1124_Unigene_12073	PREDICTED: uncharacterized protein LOC109175944	129.656	34.1016	225.21	6.60408	2.72336	0.220563	1
CDS_1125_Unigene_12077	myosin-binding 7-like	63.5328	52.2891	74.7766	1.43006	0.516078	0.877373	1
CDS_1126_Unigene_12079	ROOT PRIMORDIUM DEFECTIVE 1-like	90.7302	47.7422	133.718	2.80084	1.48586	0.565964	1
CDS_1127_Unigene_1208	formin 20 isoform X2	23.1298	2.27344	43.9862	19.3479	4.2741	0.605951	1
CDS_1128_Unigene_12082	PREDICTED: uncharacterized protein At4g00950-like isoform X1	39.0588	14.7773	63.3402	4.2863	2.09973	0.662803	1
CDS_1129_Unigene_12084	mitochondrial fission 1 A-like	56.6433	61.3828	51.9038	0.845575	-0.241996	0.948904	1
CDS_1131_Unigene_12086	transcription termination factor chloroplastic-like	137.341	168.234	106.447	0.632729	-0.660342	0.748441	1
CDS_1132_Unigene_12087	probable xyloglucan endotransglucosylase hydrolase 8	1754.6	2400.75	1108.45	0.461711	-1.11494	0.311691	1
CDS_1133_Unigene_12090	pentatricopeptide repeat-containing chloroplastic	124.842	69.3399	180.344	2.60086	1.37899	0.526767	1
CDS_1135_Unigene_12091	PREDICTED: uncharacterized protein LOC109159702 isoform X1	103.096	118.219	87.9725	0.74415	-0.426335	0.858736	1
CDS_1137_Unigene_12092	PREDICTED: uncharacterized protein LOC109159702 isoform X1	107.534	134.133	80.9347	0.603392	-0.728832	0.753357	1
CDS_1138_Unigene_12093	glucan endo-1,3-beta-glucosidase 13	311.452	264.856	358.048	1.35186	0.434947	0.768189	1
CDS_1139_Unigene_12097	mitogen-activated kinase 19 isoform X2	747.523	585.41	909.636	1.55384	0.63584	0.593584	1
CDS_1140_Unigene_12098	guanosine deaminase-like	702.543	767.285	637.801	0.831243	-0.266658	0.824023	1
CDS_1141_Unigene_12099	guanosine deaminase-like	5156	4124.02	6187.98	1.50048	0.585419	0.594655	1
CDS_1142_Unigene_1210	ATP-dependent 6-phosphofructokinase	114.127	208.02	20.2337	0.0972681	-3.36189	0.162943	1
CDS_1143_Unigene_12104	trihelix transcription factor GT-3b-like	162.922	145.5	180.344	1.23947	0.309729	0.872758	1
CDS_1144_Unigene_12109	D -box ATP-dependent RNA helicase D 8	207.506	209.156	205.856	0.984219	-0.0229486	0.991803	1
CDS_1145_Unigene_12111	PREDICTED: uncharacterized protein LOC109177003 isoform X1	1008.14	1509.56	506.722	0.335674	-1.57487	0.175412	1
CDS_1146_Unigene_12113	hypothetical protein DM860_015630	140.054	172.781	107.326	0.621169	-0.686942	0.736113	1
CDS_1147_Unigene_12114	embryogenesis-associated EMB8-like	177.269	229.617	124.921	0.54404	-0.878216	0.629545	1
CDS_1148_Unigene_12115	methyltransferase 13	211.301	320.555	102.048	0.318348	-1.65132	0.336325	1
CDS_1149_Unigene_12116	---NA---	60.1968	50.0156	70.378	1.40712	0.492745	0.887578	1
CDS_1150_Unigene_12117	PREDICTED: uncharacterized protein LOC109149297 isoform X2	432.058	526.301	337.814	0.641865	-0.639657	0.630919	1
CDS_1151_Unigene_12120	CAX-interacting 4	849.175	932.11	766.24	0.82205	-0.282703	0.808201	1
CDS_1152_Unigene_12121	CAX-interacting 4	940.938	1117.39	764.481	0.684164	-0.547587	0.633973	1
CDS_1154_Unigene_12125	probable magnesium transporter NIPA9	63.2115	100.031	26.3917	0.263835	-1.92229	0.561051	1
CDS_1155_Unigene_12126	probable magnesium transporter NIPA9 isoform X2	75.4684	76.1602	74.7766	0.981834	-0.0264496	0.997408	1
CDS_1156_Unigene_12128	cysteine-rich receptor kinase 10	139.328	6.82031	271.835	39.8567	5.31675	0.028832	0.564973
CDS_1157_Unigene_12129	germin 5-1	85.19	18.1875	152.192	8.36797	3.06488	0.278458	1
CDS_1160_Unigene_12131	DNA-directed RNA polymerase subunit beta partial	47.08	81.8438	12.3161	0.150484	-2.73232	0.511271	1
CDS_1161_Unigene_12132	Peptidase methionine subfamily	428.035	272.813	583.258	2.13794	1.09622	0.415082	1
CDS_1162_Unigene_12132	methionine aminopeptidase 1A isoform X2	75.4436	142.09	8.79725	0.0619133	-4.01361	0.206912	1
CDS_1163_Unigene_12135	G-type lectin S-receptor-like serine threonine- kinase LECRK2	354.983	183.012	526.955	2.87935	1.52574	0.285971	1
CDS_1164_Unigene_12137	THUMP domain-containing 1 homolog	326.357	396.715	256	0.645299	-0.631959	0.661682	1
CDS_1166_Unigene_12143	anionic peroxidase	337.216	138.68	535.752	3.86324	1.94981	0.184483	1
CDS_1167_Unigene_12144	Rep1p (plasmid)	146.775	247.805	45.7457	0.184604	-2.4375	0.237568	1
CDS_1168_Unigene_12147	phosphoribosylpyrophosphate synthetase	139.471	190.969	87.9725	0.460664	-1.11821	0.584827	1
CDS_1169_Unigene_12148	myb X isoform X2	44.4705	43.1953	45.7457	1.05904	0.0827608	0.990898	1
CDS_1170_Unigene_12150	probable inactive receptor kinase RLK902	220.84	163.688	277.993	1.69832	0.764104	0.647275	1
CDS_1171_Unigene_12154	---NA---	76.1109	81.8438	70.378	0.859907	-0.217748	0.943198	1
CDS_1173_Unigene_12159	---NA---	305.417	238.711	372.124	1.55889	0.640517	0.665536	1
CDS_1174_Unigene_12160	DEAD-box ATP-dependent RNA helicase 20	214.672	109.125	320.22	2.93443	1.55308	0.362887	1
CDS_1175_Unigene_12161	PREDICTED: uncharacterized protein LOC109155629	53.4209	79.5703	27.2715	0.342734	-1.54484	0.674026	1
CDS_1176_Unigene_12162	F-box At1g30200-like isoform X1	100.101	177.328	22.8728	0.128986	-2.95471	0.244124	1
CDS_1179_Unigene_12166	wound-induced 1- partial	5190.08	8561.77	1818.39	0.212385	-2.23525	0.0502877	0.718045
CDS_1180_Unigene_12167	wound-induced 1- partial	2642.2	1952.88	3331.52	1.70595	0.770574	0.478376	1
CDS_1182_Unigene_12170	probable LRR receptor-like serine threonine- kinase At1g51880	291.347	265.992	316.701	1.19064	0.251737	0.868819	1
CDS_1184_Unigene_12182	hypothetical protein Saspl_033701	311.926	253.488	370.364	1.46107	0.547025	0.710225	1
CDS_1185_Unigene_12190	non-phototropic hypocotyl 3	1313.75	1598.23	1029.28	0.644012	-0.634839	0.568545	1
CDS_1186_Unigene_12191	MND1-interacting 1-like isoform X1	53.4506	40.9219	65.9794	1.61232	0.689142	0.853391	1
CDS_1187_Unigene_12193	exocyst complex component SEC3A-like	15.4544	23.8711	7.0378	0.294825	-1.76207	0.860996	1
CDS_1188_Unigene_12195	adenylate isopentenyltransferase chloroplastic-like	107.213	80.7071	133.718	1.65683	0.728429	0.755464	1
CDS_1189_Unigene_12196	adenylate isopentenyltransferase chloroplastic-like	80.4254	123.902	36.9484	0.298206	-1.74562	0.534296	1
CDS_1190_Unigene_12198	methionine aminopeptidase chloroplastic	90.6412	62.5195	118.763	1.89961	0.925705	0.719747	1
CDS_1191_Unigene_12200	subtilisin-like protease	342.444	472.875	212.014	0.44835	-1.1573	0.418859	1
CDS_1192_Unigene_12202	allene oxide synthase 3-like	3717.63	6976.04	459.216	0.0658276	-3.92516	0.00118537	0.0827337
CDS_1193_Unigene_12203	---NA---	84.7994	88.6641	80.9347	0.912824	-0.131592	0.96451	1
CDS_1194_Unigene_12205	transcription factor bHLH130-like	835.035	779.789	890.282	1.1417	0.191177	0.871283	1
CDS_1195_Unigene_12208	two-component response regulator-like APRR2 isoform X2	511.154	595.641	426.667	0.716315	-0.481333	0.706173	1
CDS_1197_Unigene_12210	mannose-1-phosphate guanyltransferase alpha-like	922.459	685.442	1159.48	1.69158	0.758369	0.512526	1
CDS_1198_Unigene_12211	mannose-1-phosphate guanyltransferase alpha-like	621.203	553.582	688.825	1.2443	0.315339	0.798216	1
CDS_1199_Unigene_12211	mannose-1-phosphate guanyltransferase alpha-like	34.5019	52.2891	16.7148	0.319661	-1.64539	0.756761	1
CDS_1200_Unigene_12213	AT-hook motif nuclear-localized 20-like	450.304	890.051	10.5567	0.0118608	-6.39766	0.000115596	0.0147096
CDS_1202_Unigene_12219	SNW SKI-interacting -like	1112.28	1718.72	505.842	0.294313	-1.76458	0.127043	1
CDS_1203_Unigene_1222	double-stranded RNA-binding 2-like isoform X2	295.157	358.066	232.247	0.648615	-0.624565	0.675606	1
CDS_1204_Unigene_12222	serine carboxypeptidase-like 26	119.173	38.6484	199.698	5.16703	2.36933	0.299352	1
CDS_1205_Unigene_12223	GATA transcription factor 16-like	245.201	79.5703	410.832	5.16312	2.36824	0.15394	1
CDS_1206_Unigene_12226	transcription factor BIM1 isoform X1	98.8603	6.82031	190.9	27.99	4.80684	0.0862403	0.898687
CDS_1207_Unigene_12227	ubiquitin-activating enzyme E1 1-like	864.66	714.996	1014.32	1.41864	0.504509	0.66533	1
CDS_1208_Unigene_12228	AUGMIN subunit 3	413.519	475.149	351.89	0.740589	-0.433254	0.747672	1
CDS_1209_Unigene_12229	pyruvate dehydrogenase (acetyl-transferring) mitochondrial isoform X2	373.111	397.852	348.371	0.875631	-0.191606	0.890833	1
CDS_1210_Unigene_1223	BEL1-like homeodomain 9	198.046	195.516	200.577	1.02589	0.0368739	0.987007	1
CDS_1211_Unigene_12231	DEAD-box ATP-dependent RNA helicase 51	212.186	145.5	278.873	1.91665	0.938588	0.580423	1
CDS_1212_Unigene_12232	PREDICTED: uncharacterized protein LOC109188043	470.628	268.266	672.99	2.50867	1.32692	0.314316	1
CDS_1213_Unigene_12239	phosphatase 2C 37-like	918.267	1426.58	409.952	0.287366	-1.79904	0.128137	1
CDS_1214_Unigene_1224	histone H1-like	1317.35	1731.22	903.477	0.521872	-0.938231	0.401292	1
CDS_1215_Unigene_12242	eukaryotic translation initiation factor 5B-like	174.081	135.27	212.893	1.57385	0.654294	0.722875	1
CDS_1216_Unigene_12243	eukaryotic translation initiation factor 5B-like	186.546	144.363	228.728	1.58439	0.663932	0.710566	1
CDS_1218_Unigene_12252	probable ADP-ribosylation factor GTPase-activating AGD9	361.112	120.492	601.732	4.99395	2.32018	0.111256	0.977783
CDS_1220_Unigene_12256	PREDICTED: uncharacterized protein LOC109164917	109.254	118.219	100.289	0.848331	-0.237301	0.920192	1
CDS_1221_Unigene_12257	NAC domain-containing 92	289.27	543.352	35.189	0.0647628	-3.94869	0.0180348	0.438658
CDS_1223_Unigene_12260	calmodulin-binding 60 A-like isoform X2	416.361	278.496	554.227	1.99007	0.992819	0.463072	1
CDS_1224_Unigene_12262	---NA---	477.769	436.5	519.038	1.18909	0.249857	0.848926	1
CDS_1225_Unigene_12263	probable rhamnogalacturonate lyase B isoform X3	123.487	181.875	65.0996	0.357936	-1.48223	0.497682	1
CDS_1226_Unigene_12263	probable rhamnogalacturonate lyase B isoform X3	340.245	270.539	409.952	1.51531	0.599617	0.675272	1
CDS_1227_Unigene_12267	PREDICTED: uncharacterized protein LOC109188055	874.139	837.762	910.515	1.08684	0.120143	0.91901	1
CDS_1228_Unigene_12268	60S ribosomal L6-like	783.008	704.766	861.251	1.22204	0.289289	0.807285	1
CDS_1229_Unigene_12269	transmembrane emp24 domain-containing p24delta9	875.058	651.34	1098.78	1.68695	0.754415	0.51755	1
CDS_1230_Unigene_1227	probable phosphatase 2C 8 isoform X1	184.905	293.274	76.5361	0.260972	-1.93804	0.288511	1
CDS_1231_Unigene_12270	PREDICTED: uncharacterized protein LOC109154525	942.491	376.254	1508.73	4.00987	2.00355	0.0913869	0.914857
CDS_1233_Unigene_12277	---NA---	128.795	143.227	114.364	0.798485	-0.324663	0.880151	1
CDS_1234_Unigene_12278	succinate dehydrogenase assembly factor mitochondrial	155.835	176.191	135.478	0.768923	-0.379089	0.845575	1
CDS_1235_Unigene_12278	rust resistance kinase Lr10-like	177.734	163.688	191.78	1.17162	0.228508	0.902979	1
CDS_1236_Unigene_1228	PREDICTED: uncharacterized protein LOC109192486	401.514	474.012	329.017	0.694112	-0.52676	0.697977	1
CDS_1237_Unigene_12280	---NA---	2122.77	1389.07	2856.47	2.05639	1.04011	0.341982	1
CDS_1238_Unigene_12281	transcription factor GTE7-like isoform X1	1780.12	1186.73	2373.5	2.00002	1.00002	0.363484	1
CDS_1239_Unigene_12282	---NA---	2173.4	1432.27	2914.53	2.03491	1.02496	0.348666	1
CDS_1240_Unigene_12282	transcription factor GTE7-like isoform X1	1879.7	1231.07	2528.33	2.05377	1.03828	0.344656	1
CDS_1241_Unigene_12283	mitochondrial substrate carrier family E	80.0647	54.5625	105.567	1.93479	0.952177	0.734635	1
CDS_1242_Unigene_12289	methionine adenosyltransferase 2 subunit beta	97.847	79.5703	116.124	1.45938	0.54536	0.825874	1
CDS_1243_Unigene_12291	brefeldin A-inhibited guanine nucleotide-exchange 2-like	399.849	183.012	616.687	3.36966	1.7526	0.207362	1
CDS_1244_Unigene_12296	PREDICTED: uncharacterized protein LOC109180832	629.704	535.395	724.014	1.3523	0.435414	0.72283	1
CDS_1245_Unigene_12297	ethylene-responsive transcription factor RAP2-12-like	2009.74	1470.91	2548.56	1.73264	0.792971	0.467882	1
CDS_1248_Unigene_12305	RING-H2 finger ATL65	104.568	154.594	54.5429	0.352815	-1.50302	0.525934	1
CDS_1249_Unigene_12306	---NA---	119.622	194.379	44.866	0.230817	-2.11518	0.347873	1
CDS_1250_Unigene_12307	---NA---	115.664	194.379	36.9484	0.190085	-2.39529	0.299325	1
CDS_1251_Unigene_12309	biotin synthase	254.749	179.602	329.897	1.83683	0.877215	0.578979	1
CDS_1252_Unigene_12311	chlorophyll chloroplastic-like	812.982	1261.76	364.206	0.28865	-1.79261	0.135658	1
CDS_1254_Unigene_12319	sulfite oxidase	1151.53	1381.11	921.952	0.667542	-0.583069	0.604436	1
CDS_1255_Unigene_12320	sulfite oxidase	114.893	86.3906	143.395	1.65985	0.731049	0.74607	1
CDS_1257_Unigene_12323	choline-phosphate cytidylyltransferase 1-like	1124.97	1336.78	913.154	0.683099	-0.549833	0.625866	1
CDS_1258_Unigene_12327	multiple RNA-binding domain-containing 1	397.086	512.66	281.512	0.54912	-0.864807	0.526358	1
CDS_1259_Unigene_1233	red chlorophyll catabolite chloroplastic	33.6963	56.836	10.5567	0.18574	-2.42865	0.658833	1
CDS_1260_Unigene_12330	methionine--tRNA cytoplasmic	756.967	921.879	592.055	0.642226	-0.638847	0.590061	1
CDS_1261_Unigene_12331	PREDICTED: thaumatin-like protein	224.675	291	158.35	0.54416	-0.877898	0.595367	1
CDS_1263_Unigene_12334	ubiquinone biosynthesis mitochondrial-like isoform X1	317.358	289.863	344.852	1.18971	0.250605	0.86551	1
CDS_1264_Unigene_12335	ubiquinone biosynthesis mitochondrial-like isoform X2	337.725	318.281	357.168	1.12218	0.166302	0.909678	1
CDS_1265_Unigene_12336	PREDICTED: uncharacterized protein LOC109159955	3332.72	5699.51	965.938	0.169477	-2.56084	0.0247992	0.53149
CDS_1266_Unigene_12337	heat stress transcription factor B-3	775.668	1367.47	183.862	0.134454	-2.89481	0.0213434	0.483622
CDS_1269_Unigene_12340	U-box domain-containing 4-like	554.577	318.281	790.873	2.48482	1.31314	0.301155	1
CDS_1270_Unigene_12341	U-box domain-containing 4-like	234.688	325.102	144.275	0.443784	-1.17207	0.472573	1
CDS_1271_Unigene_12342	PREDICTED: uncharacterized protein LOC109168137 isoform X4	188.918	188.695	189.141	1.00236	0.00340204	1	1
CDS_1272_Unigene_12345	inositol-pentakisphosphate 2-kinase-like	186.2	55.6992	316.701	5.68591	2.50739	0.177547	1
CDS_1273_Unigene_12347	heat shock 70 kDa mitochondrial	1924.74	1477.73	2371.74	1.60498	0.682557	0.532191	1
CDS_1274_Unigene_12350	PREDICTED: uncharacterized protein LOC109182227 isoform X2	125.534	145.5	105.567	0.725546	-0.462861	0.830603	1
CDS_1275_Unigene_12351	probable ribosomal mitochondrial	439.758	337.606	541.911	1.60516	0.682716	0.60775	1
CDS_1276_Unigene_12352	EXORDIUM-like 5	864.046	974.168	753.924	0.773916	-0.369751	0.750263	1
CDS_1277_Unigene_12353	PREDICTED: uncharacterized protein LOC109189108 isoform X2	410.777	306.914	514.639	1.67682	0.745726	0.582019	1
CDS_1278_Unigene_12354	myb family transcription factor PHL7	48.538	36.375	60.701	1.66876	0.738773	0.853933	1
CDS_1279_Unigene_12355	E3 ubiquitin- ligase UPL5-like	1038.59	537.668	1539.52	2.86333	1.51769	0.189892	1
CDS_1280_Unigene_12358	IQ-DOMAIN 31-like isoform X1	867.833	626.332	1109.33	1.77116	0.824693	0.480104	1
CDS_1281_Unigene_12363	PREDICTED: uncharacterized protein LOC109188004	467.014	559.266	374.763	0.670098	-0.577556	0.658048	1
CDS_1282_Unigene_12364	PREDICTED: uncharacterized protein LOC109177144 isoform X1	272.294	109.125	435.464	3.9905	1.99657	0.206084	1
CDS_1284_Unigene_12368	hypothetical protein DM860_007703	366.953	499.02	234.887	0.470696	-1.08713	0.437634	1
CDS_1285_Unigene_12369	two-on-two hemoglobin-3-like	521.211	774.106	268.316	0.346614	-1.5286	0.236711	1
CDS_1286_Unigene_12370	F-box only 6-like	393.365	506.977	279.753	0.551805	-0.857768	0.530773	1
CDS_1288_Unigene_12373	PREDICTED: uncharacterized protein LOC109166387	1487	838.899	2135.09	2.54511	1.34773	0.228217	1
CDS_1289_Unigene_12373	PREDICTED: uncharacterized protein LOC109166388 isoform X2	708.286	802.524	614.048	0.765146	-0.386193	0.746933	1
CDS_1290_Unigene_12374	PREDICTED: uncharacterized protein LOC109166387	740.96	472.875	1009.04	2.13385	1.09346	0.361916	1
CDS_1291_Unigene_12375	PREDICTED: uncharacterized protein LOC109166388 isoform X1	94.936	96.6211	93.2508	0.965119	-0.0512219	0.987627	1
CDS_1292_Unigene_12376	PREDICTED: uncharacterized protein LOC109189014	137.301	152.32	122.282	0.802793	-0.316899	0.879132	1
CDS_1293_Unigene_12377	anionic peroxidase swpa6	488.172	602.461	373.883	0.620593	-0.688281	0.594201	1
CDS_1297_Unigene_12384	CBS domain-containing chloroplastic-like	1650.98	1487.97	1813.99	1.21911	0.285828	0.795005	1
CDS_1298_Unigene_12385	glutamate decarboxylase-like	130.501	45.4688	215.533	4.74023	2.24496	0.3029	1
CDS_1299_Unigene_12387	ubiquitin carboxyl-terminal hydrolase MINDY-1	409.205	534.258	284.151	0.531861	-0.910878	0.501295	1
CDS_1300_Unigene_12389	probable galacturonosyltransferase-like 1	541.184	238.711	843.656	3.53422	1.82139	0.158953	1
CDS_1301_Unigene_1239	PREDICTED: uncharacterized protein LOC109157637	160.347	297.82	22.8728	0.0768008	-3.70273	0.0755514	0.859227
CDS_1302_Unigene_12391	CROWDED NUCLEI 1-like	225.61	186.422	264.797	1.42042	0.506316	0.760323	1
CDS_1303_Unigene_12392	DETOXIFICATION 29-like	241.815	411.492	72.1374	0.175307	-2.51205	0.133706	1
CDS_1304_Unigene_12393	serine threonine- kinase sel-5	256.005	128.449	383.56	2.98608	1.57825	0.322804	1
CDS_1305_Unigene_12399	PREDICTED: uncharacterized protein At1g66480-like	84.241	40.9219	127.56	3.11716	1.64023	0.547415	1
CDS_1306_Unigene_12400	vacuolar sorting-associated 22 homolog 1	322.577	265.992	379.161	1.42546	0.511428	0.725546	1
CDS_1307_Unigene_12401	vacuolar sorting-associated 22 homolog 1	97.8767	40.9219	154.832	3.78359	1.91976	0.441271	1
CDS_1308_Unigene_12403	PREDICTED: protein yippee-like	240.199	292.137	188.261	0.644428	-0.633909	0.69355	1
CDS_1310_Unigene_12411	triosephosphate cytosolic	701.97	536.531	867.409	1.6167	0.693049	0.564858	1
CDS_1311_Unigene_12412	triosephosphate cytosolic	684.924	529.711	840.137	1.58603	0.665419	0.581987	1
CDS_1312_Unigene_12415	transport SEC31 homolog B-like	183.215	169.371	197.058	1.16347	0.218435	0.906095	1
CDS_1313_Unigene_12416	transport SEC31 homolog B-like	271.538	285.316	257.759	0.903416	-0.146538	0.925419	1
CDS_1314_Unigene_12418	pre-rRNA-processing TSR1 homolog	332.97	377.391	288.55	0.764592	-0.387239	0.787469	1
CDS_1315_Unigene_12420	DNA damage-inducible 1-like	508.194	339.879	676.508	1.99044	0.993087	0.440506	1
CDS_1316_Unigene_12424	PREDICTED: uncharacterized protein LOC109193711	536.715	463.781	609.649	1.31452	0.394535	0.75598	1
CDS_1317_Unigene_12425	PREDICTED: uncharacterized protein LOC109148829	460.827	193.242	728.412	3.76943	1.91434	0.154878	1
CDS_1318_Unigene_12429	bifunctional 3-dehydroquinate dehydratase shikimate chloroplastic-like	129.117	95.4844	162.749	1.70446	0.769313	0.718628	1
CDS_1321_Unigene_12437	auxin response factor 18-like	375.005	223.934	526.075	2.34925	1.2322	0.378214	1
CDS_1322_Unigene_12439	PREDICTED: uncharacterized protein LOC109188107	261.584	477.422	45.7457	0.0958182	-3.38356	0.0447294	0.685358
CDS_1323_Unigene_1244	PREDICTED: uncharacterized protein LOC109186013	134.257	140.953	127.56	0.904982	-0.144039	0.947447	1
CDS_1324_Unigene_12440	PREDICTED: uncharacterized protein LOC109190226	38.1888	69.3399	7.0378	0.101497	-3.30049	0.513431	1
CDS_1325_Unigene_12443	EIN3-binding F-box 1-like	111.769	43.1953	180.344	4.17507	2.0618	0.375967	1
CDS_1326_Unigene_12443	---NA---	740.549	737.731	743.368	1.00764	0.0109815	0.994568	1
CDS_1327_Unigene_12444	transcription initiation factor TFIID subunit 4b	578.507	693.399	463.615	0.668613	-0.580758	0.640433	1
CDS_1328_Unigene_12445	nodal modulator 1 isoform X2	513.788	669.528	358.048	0.534777	-0.90299	0.480475	1
CDS_1329_Unigene_12446	nodal modulator 1 isoform X1	716.931	361.477	1072.38	2.96668	1.56885	0.197692	1
CDS_1330_Unigene_12448	PREDICTED: protein NLP9-like	113.825	61.3828	166.268	2.70871	1.4376	0.527451	1
CDS_1331_Unigene_12450	ribosomal S25 family	4625.11	4665.09	4585.13	0.982858	-0.024945	0.981385	1
CDS_1332_Unigene_12451	PREDICTED: uncharacterized protein LOC109180186	673.407	1307.23	39.5876	0.0302837	-5.04532	0.000378693	0.0359857
CDS_1333_Unigene_12452	probable WRKY transcription factor 31	370.942	460.371	281.512	0.611489	-0.709601	0.609577	1
CDS_1334_Unigene_12453	fumarate hydratase mitochondrial-like	463.353	273.949	652.756	2.38276	1.25263	0.343301	1
CDS_1335_Unigene_12454	UDP-galactose UDP-glucose transporter 4-like	2027.37	2195	1859.74	0.84726	-0.239124	0.82541	1
CDS_1336_Unigene_12457	Iks1p	48.6219	95.4844	1.75945	0.0184266	-5.76207	0.217401	1
CDS_1338_Unigene_12462	pentatricopeptide repeat-containing At4g01570	167.701	222.797	112.605	0.505414	-0.984461	0.598465	1
CDS_1339_Unigene_12463	pentatricopeptide repeat-containing At5g65820	79.6941	31.8281	127.56	4.00778	2.0028	0.483335	1
CDS_1341_Unigene_1247	PREDICTED: protein NLP5-like	141.057	146.637	135.478	0.9239	-0.114192	0.957865	1
CDS_1342_Unigene_12470	probable glutathione S-transferase parC	164.494	120.492	208.495	1.73036	0.791071	0.676091	1
CDS_1343_Unigene_12475	LIGHT-DEPENDENT SHORT HYPOCOTYLS 10-like	154.629	196.652	112.605	0.572608	-0.80438	0.678633	1
CDS_1344_Unigene_12476	ADP-ribosylation factor GTPase-activating AGD4-like	437.326	370.57	504.082	1.36029	0.443912	0.739198	1
CDS_1345_Unigene_12477	thioredoxin mitochondrial	474.196	237.574	710.818	2.99198	1.5811	0.232427	1
CDS_1346_Unigene_12478	---NA---	31.2697	15.9141	46.6254	2.92982	1.55081	0.792308	1
CDS_1347_Unigene_12479	---NA---	29.4016	22.7344	36.0687	1.58653	0.665873	0.917731	1
CDS_1348_Unigene_1248	adenine guanine permease AZG1-like	81.8786	51.1524	112.605	2.20136	1.1384	0.680428	1
CDS_1349_Unigene_12481	stomatal closure-related actin-binding 1-like	130.258	125.039	135.478	1.08348	0.115675	0.960649	1
CDS_1353_Unigene_12491	omega-3 fatty acid endoplasmic reticulum-like	93.7103	109.125	78.2955	0.717484	-0.47898	0.849901	1
CDS_1354_Unigene_12494	AAA-ATPase At2g46620-like	1350.2	1675.52	1024.88	0.611677	-0.709158	0.523655	1
CDS_1355_Unigene_12495	2-hydroxyisoflavanone dehydratase-like	2115.53	2091.56	2139.49	1.02291	0.0326861	0.977032	1
CDS_1356_Unigene_12496	leukocyte receptor cluster member 1 homolog	129.166	165.961	92.3711	0.556583	-0.84533	0.690433	1
CDS_1357_Unigene_12497	leukocyte receptor cluster member 1 homolog	152.113	170.508	133.718	0.784235	-0.350643	0.85894	1
CDS_1358_Unigene_12499	3-isopropylmalate dehydrogenase chloroplastic-like isoform X1	570.847	493.336	648.357	1.31423	0.394218	0.752992	1
CDS_1359_Unigene_1250	partner of Y14 and mago-like	50.5891	27.2813	73.8969	2.70871	1.4376	0.708379	1
CDS_1360_Unigene_12502	diaminopimelate decarboxylase chloroplastic-like	735.439	855.949	614.928	0.718416	-0.477109	0.688415	1
CDS_1361_Unigene_12503	ASPARTIC PROTEASE IN GUARD CELL 1	127.372	177.328	77.4158	0.436568	-1.19572	0.576936	1
CDS_1363_Unigene_12506	PREDICTED: uncharacterized protein LOC109155950	315.643	231.891	399.395	1.72234	0.784372	0.592623	1
CDS_1364_Unigene_12509	PREDICTED: uncharacterized protein LOC109172762	85.5211	25.0078	146.034	5.83955	2.54586	0.357481	1
CDS_1365_Unigene_1251	pentatricopeptide repeat-containing At2g15690-like	364.26	502.43	226.089	0.449992	-1.15203	0.41232	1
CDS_1367_Unigene_12511	phosphoribosylamine--glycine ligase	73.8423	104.578	43.1065	0.412194	-1.2786	0.664925	1
CDS_1368_Unigene_12511	phosphoribosylamine--glycine ligase	321.247	312.598	329.897	1.05534	0.0777076	0.960142	1
CDS_1369_Unigene_12512	phosphoribosylamine--glycine ligase	545.695	562.676	528.715	0.939643	-0.0898149	0.94385	1
CDS_1370_Unigene_12514	Ctt1p	1421.17	2797.47	44.866	0.0160381	-5.96235	1.12401e-05	0.0026356
CDS_1371_Unigene_12515	catalase T	159.24	256.898	61.5807	0.239708	-2.06065	0.293366	1
CDS_1372_Unigene_12516	PREDICTED: protein disulfide-isomerase-like	6163.11	2966.84	9359.39	3.15467	1.65749	0.141996	1
CDS_1373_Unigene_12517	PREDICTED: calreticulin-like	14817.6	8952.8	20682.3	2.31015	1.20799	0.305898	1
CDS_1374_Unigene_12519	pyrophosphate-energized vacuolar membrane proteon pump 1	7378.98	7302.28	7455.67	1.02101	0.0299901	0.979203	1
CDS_1375_Unigene_1252	transcription repressor OFP1-like isoform X2	95.361	115.945	74.7766	0.64493	-0.632786	0.799363	1
CDS_1376_Unigene_12520	DETOXIFICATION 21-like	81.7452	22.7344	140.756	6.19133	2.63025	0.357982	1
CDS_1377_Unigene_12521	vesicle-associated 4-2-like	1281.59	1095.8	1467.38	1.3391	0.421263	0.706302	1
CDS_1378_Unigene_12522	vesicle-associated 4-2-like	137.721	43.1953	232.247	5.37668	2.42672	0.255613	1
CDS_1379_Unigene_12524	PREDICTED: uncharacterized protein LOC109181549 isoform X4	51.8295	96.6211	7.0378	0.0728391	-3.77914	0.346701	1
CDS_1380_Unigene_12525	PREDICTED: uncharacterized protein LOC109181549 isoform X2	211.252	250.078	172.426	0.689489	-0.536401	0.751385	1
CDS_1381_Unigene_12527	methyl- -binding domain-containing 5-like	386.772	331.922	441.622	1.3305	0.411968	0.765346	1
CDS_1382_Unigene_12528	PREDICTED: uncharacterized protein LOC109148846	803.578	637.699	969.457	1.52024	0.6043	0.608105	1
CDS_1383_Unigene_12529	PREDICTED: uncharacterized protein LOC109152362	209.438	253.488	165.388	0.652449	-0.616062	0.716763	1
CDS_1385_Unigene_12532	PREDICTED: uncharacterized protein LOC109183466	65.994	81.8438	50.1443	0.612683	-0.706786	0.824473	1
CDS_1386_Unigene_12534	---NA---	520.652	827.531	213.773	0.258326	-1.95273	0.135394	1
CDS_1387_Unigene_12535	leucine-rich repeat receptor kinase EMS1-like	66.3103	107.988	24.6323	0.228102	-2.13225	0.507378	1
CDS_1389_Unigene_12540	UDP-glycosyltransferase 92A1	106.822	151.184	62.4605	0.413143	-1.27529	0.58476	1
CDS_1390_Unigene_12542	gibberellin-regulated 4-like	37.6205	68.2031	7.0378	0.103189	-3.27664	0.52173	1
CDS_1391_Unigene_12543	alpha-galactosidase 1-like	349.72	163.688	535.752	3.27302	1.71062	0.235873	1
CDS_1392_Unigene_12545	transmembrane 9 superfamily member 5-like isoform X2	148.575	61.3828	235.766	3.84092	1.94145	0.337841	1
CDS_1393_Unigene_12547	late blight resistance homolog R1A-3 isoform X2	43.1312	35.2383	51.024	1.44797	0.534033	0.905944	1
CDS_1394_Unigene_12548	PREDICTED: uncharacterized protein LOC109189202 isoform X2	931.493	1387.93	475.051	0.342272	-1.54678	0.186953	1
CDS_1395_Unigene_12549	hypothetical protein	24.0886	34.1016	14.0756	0.412755	-1.27664	0.862106	1
CDS_1398_Unigene_12557	quinolinate chloroplastic	502.075	355.793	648.357	1.82229	0.865751	0.501842	1
CDS_1399_Unigene_12558	PREDICTED: uncharacterized protein LOC109187961 isoform X3	205.5	59.1094	351.89	5.9532	2.57367	0.150924	1
CDS_1400_Unigene_1256	2-alkenal reductase (NADP(+)-dependent)	224.913	285.316	164.509	0.576583	-0.7944	0.630461	1
CDS_1401_Unigene_12560	mRNA-decapping enzyme subunit 2	592.459	719.543	465.374	0.646764	-0.628689	0.611515	1
CDS_1402_Unigene_12562	PREDICTED: uncharacterized protein LOC109149549	123.502	162.551	84.4536	0.519552	-0.94466	0.663291	1
CDS_1403_Unigene_12563	PREDICTED: uncharacterized protein LOC109167123	167.449	247.805	87.0928	0.351457	-1.50858	0.424071	1
CDS_1404_Unigene_12564	Rhodanese-related sulfurtransferase	173.691	205.746	141.636	0.6884	-0.53868	0.769531	1
CDS_1405_Unigene_12565	NAD-dependent malic enzyme 59 kDa mitochondrial- partial	36.5827	4.54688	68.6185	15.0914	3.91565	0.471388	1
CDS_1407_Unigene_1257	PREDICTED: protein SYM1-like	373.972	187.559	560.385	2.98778	1.57908	0.262764	1
CDS_1408_Unigene_12570	rhomboid 15	375.252	272.813	477.691	1.75098	0.808166	0.561041	1
CDS_1409_Unigene_12573	ethylene-responsive transcription factor 5-like	272.571	119.355	425.787	3.56738	1.83487	0.242811	1
CDS_1410_Unigene_12574	cytosolic 5 -nucleotidase 3-like	47.3223	2.27344	92.3711	40.6306	5.34449	0.258257	1
CDS_1413_Unigene_12580	Thi20p	65.1587	125.039	5.27835	0.0422136	-4.56615	0.202563	1
CDS_1414_Unigene_12581	hypothetical protein CISIN_1g0019541mg, partial	74.8654	86.3906	63.3402	0.733183	-0.447754	0.879999	1
CDS_1415_Unigene_12582	4-hydroxy-tetrahydrodipicolinate chloroplastic	1465.48	1866.49	1064.47	0.570303	-0.810198	0.464307	1
CDS_1416_Unigene_12586	F-box At5g03970-like	464.197	689.988	238.405	0.345521	-1.53316	0.248116	1
CDS_1417_Unigene_12591	hypothetical protein BVRB_4g093090	148.53	220.523	76.5361	0.347065	-1.52672	0.444997	1
CDS_1418_Unigene_12592	glycine-rich A3-like isoform X1	10257.1	10992.1	9522.14	0.866274	-0.207105	0.854167	1
CDS_1419_Unigene_12593	glycine-rich A3 isoform X1	1834.45	1760.78	1908.12	1.08368	0.115942	0.916297	1
CDS_1420_Unigene_12594	PREDICTED: hexokinase-3-like	478.768	180.738	776.797	4.29791	2.10364	0.116792	0.988899
CDS_1424_Unigene_12597	28 kDa chloroplastic-like	818.271	1012.82	623.725	0.615832	-0.699391	0.55103	1
CDS_1425_Unigene_12600	bifunctional nuclease 2	101.237	78.4336	124.041	1.58148	0.661276	0.784563	1
CDS_1426_Unigene_12601	bifunctional nuclease 2	89.801	78.4336	101.168	1.28986	0.367214	0.89026	1
CDS_1427_Unigene_12605	phospholipase A(1) LCAT3-like	154.97	156.867	153.072	0.975807	-0.0353323	0.988517	1
CDS_1428_Unigene_12606	phospholipase A(1) LCAT3-like	190.678	188.695	192.66	1.02101	0.0299962	0.990498	1
CDS_1430_Unigene_12615	trichome birefringence-like 39	239.147	45.4688	432.825	9.51917	3.25084	0.0612206	0.783445
CDS_1431_Unigene_12616	homeobox-leucine zipper HAT5	1366.43	1503.88	1228.98	0.817204	-0.291232	0.792525	1
CDS_1433_Unigene_12618	E3 ubiquitin- ligase XBAT35	155.657	104.578	206.735	1.97685	0.983204	0.613286	1
CDS_1434_Unigene_12619	F-box PP2-A13-like	591.382	336.469	846.295	2.51523	1.33069	0.288554	1
CDS_1435_Unigene_1262	serine threonine- kinase EDR1-like isoform X2	58.6251	75.0235	42.2268	0.562848	-0.829183	0.810091	1
CDS_1436_Unigene_12622	PREDICTED: uncharacterized protein LOC109167619	1056.04	832.078	1280	1.53832	0.621352	0.585352	1
CDS_1437_Unigene_12625	uncharacterized protein At1g03900 isoform X1	485.607	404.672	566.543	1.40001	0.485432	0.708412	1
CDS_1438_Unigene_12626	premnaspirodiene oxygenase-like	1297.05	236.438	2357.66	9.97161	3.31783	0.00605283	0.231676
CDS_1440_Unigene_12629	YIPF1 homolog	375.672	163.688	587.656	3.59011	1.84403	0.193543	1
CDS_1441_Unigene_1263	adenine phosphoribosyltransferase 3-like isoform X2	1283.93	1455	1112.85	0.764847	-0.386758	0.728246	1
CDS_1442_Unigene_12630	ABC transporter I family member 17-like isoform X1	194.804	306.914	82.6941	0.269437	-1.89198	0.289196	1
CDS_1443_Unigene_12631	ABC transporter I family member 17-like isoform X1	118.145	231.891	4.39862	0.0189685	-5.72025	0.0321032	0.597732
CDS_1444_Unigene_12633	PREDICTED: uncharacterized protein LOC109162745	694.453	621.785	767.12	1.23374	0.303036	0.802049	1
CDS_1446_Unigene_12636	UDP-glycosyltransferase 87A1-like	48.3156	22.7344	73.8969	3.25045	1.70064	0.670634	1
CDS_1447_Unigene_12637	ABC transporter G family member 25	331.562	291	372.124	1.27878	0.354762	0.806633	1
CDS_1448_Unigene_12638	transcription factor bHLH104-like	257.097	188.695	325.498	1.72499	0.786591	0.617444	1
CDS_1449_Unigene_12639	transcription factor bHLH104-like	255.149	264.856	245.443	0.926706	-0.109816	0.945993	1
CDS_1450_Unigene_1264	probable serine threonine- kinase dyrk2	46.2002	81.8438	10.5567	0.128986	-2.95471	0.487427	1
CDS_1451_Unigene_12641	thioredoxin H2	2003.63	1669.84	2337.43	1.39979	0.485212	0.656205	1
CDS_1452_Unigene_12642	cation transport regulator 2	5024.78	4472.99	5576.58	1.24672	0.31814	0.772155	1
CDS_1453_Unigene_12644	PREDICTED: uncharacterized protein LOC109194106 isoform X1	261.896	172.781	351.01	2.03153	1.02257	0.514016	1
CDS_1454_Unigene_12645	SNF1-related kinase regulatory subunit beta-2-like isoform X1	1115.04	1564.13	665.952	0.425766	-1.23187	0.280166	1
CDS_1456_Unigene_12648	PREDICTED: uncharacterized protein LOC109160550	1062.67	820.711	1304.63	1.58964	0.668696	0.556953	1
CDS_1457_Unigene_12649	---NA---	1332.64	1360.65	1304.63	0.958828	-0.0606559	0.95651	1
CDS_1460_Unigene_12655	DNA topoisomerase 2-binding 1 isoform X1	100.961	68.2031	133.718	1.96059	0.971286	0.687424	1
CDS_1461_Unigene_12659	PREDICTED: uncharacterized protein LOC109192598 isoform X2	323.041	402.399	243.684	0.605578	-0.723615	0.617644	1
CDS_1462_Unigene_1266	probable pectate lyase P18	61.8129	68.2031	55.4227	0.812612	-0.299362	0.931306	1
CDS_1463_Unigene_12661	CST complex subunit STN1	657.035	559.266	754.804	1.34963	0.432568	0.722476	1
CDS_1464_Unigene_12662	ATP-dependent RNA helicase chloroplastic-like	326.95	433.09	220.811	0.50985	-0.971855	0.502089	1
CDS_1465_Unigene_12663	UDP-glycosyltransferase 90A1	364.27	152.32	576.22	3.78295	1.91951	0.180785	1
CDS_1466_Unigene_12664	UDP-glycosyltransferase 90A1	248.171	86.3906	409.952	4.74533	2.24651	0.172472	1
CDS_1467_Unigene_12665	hypothetical protein TSUD_376160	164.192	176.191	152.192	0.86379	-0.211248	0.912622	1
CDS_1468_Unigene_12669	PREDICTED: uncharacterized protein LOC109158139	223.558	296.684	150.433	0.507048	-0.979805	0.554576	1
CDS_1469_Unigene_12674	calcineurin B 3 isoform X1	160.011	162.551	157.471	0.968748	-0.0458069	0.983779	1
CDS_1470_Unigene_12675	ATP-dependent DNA helicase Q-like 4A isoform X1	76.7434	134.133	19.3539	0.144289	-2.79296	0.350452	1
CDS_1471_Unigene_12676	probable arabinosyltransferase ARAD1 isoform X1	338.006	355.793	320.22	0.900017	-0.151976	0.916314	1
CDS_1472_Unigene_12683	PREDICTED: uncharacterized protein LOC109159583 isoform X2	366.637	270.539	462.735	1.71042	0.77435	0.580051	1
CDS_1473_Unigene_12684	PREDICTED: uncharacterized protein LOC109159583 isoform X1	174.62	73.8867	275.354	3.7267	1.8979	0.311309	1
CDS_1474_Unigene_12685	BASIC PENTACYSTEINE2-like	459.398	503.567	415.23	0.824579	-0.278271	0.832069	1
CDS_1475_Unigene_12688	PREDICTED: uncharacterized protein LOC109192388	110.119	36.375	183.862	5.05464	2.33761	0.323186	1
CDS_1476_Unigene_12690	la-related 6A	2923.33	3723.89	2122.78	0.570042	-0.810859	0.455174	1
CDS_1477_Unigene_12691	PREDICTED: uncharacterized protein LOC109155225	507.833	472.875	542.79	1.14785	0.198936	0.878116	1
CDS_1478_Unigene_12693	PREDICTED: BI1-like protein	773.708	248.941	1298.47	5.21598	2.38294	0.0535667	0.741794
CDS_1480_Unigene_12696	---NA---	381.978	273.949	490.007	1.78868	0.838893	0.544275	1
CDS_1481_Unigene_12699	phenylalanine--tRNA chloroplastic mitochondrial-like isoform X3	103.081	36.375	169.787	4.66768	2.22271	0.362681	1
CDS_1482_Unigene_1270	pathogen-related -like	104.03	114.809	93.2508	0.812229	-0.300042	0.900948	1
CDS_1483_Unigene_12704	peptide-N4-(N-acetyl-beta-glucosaminyl)asparagine amidase A-like	79.6396	136.406	22.8728	0.167682	-2.5762	0.373547	1
CDS_1484_Unigene_12705	transcription elongation factor SPT5 homolog 1 isoform X1	621.663	763.875	479.45	0.627655	-0.671956	0.583846	1
CDS_1485_Unigene_12706	transcription elongation factor SPT5 homolog 1 isoform X1	192.205	120.492	263.917	2.19033	1.13115	0.522786	1
CDS_1487_Unigene_12708	yippee-like At4g27745	157.263	270.539	43.9862	0.162587	-2.62071	0.192401	1
CDS_1488_Unigene_12709	yippee-like At4g27745	133.283	229.617	36.9484	0.160913	-2.63565	0.226427	1
CDS_1490_Unigene_12710	uncharacterized protein LOC113700143 isoform X1	87.2162	75.0235	99.4089	1.32504	0.406033	0.880591	1
CDS_1491_Unigene_12712	probable starch synthase chloroplastic amyloplastic isoform X1	96.7103	77.2969	116.124	1.50231	0.58718	0.813732	1
CDS_1492_Unigene_12714	29 kDa ribonucleo chloroplastic	278.897	237.574	320.22	1.34787	0.430684	0.778816	1
CDS_1493_Unigene_12715	PREDICTED: nucleolin-like	49.8822	71.6133	28.1512	0.3931	-1.34703	0.726906	1
CDS_1494_Unigene_12716	PREDICTED: nucleolin-like	257.867	397.852	117.883	0.296299	-1.75487	0.271536	1
CDS_1495_Unigene_12717	adenine nucleotide transporter chloroplastic mitochondrial-like	191.414	206.883	175.945	0.850457	-0.23369	0.895846	1
CDS_1496_Unigene_12719	PREDICTED: uncharacterized protein LOC109170569	758.325	1342.47	174.186	0.12975	-2.94619	0.0198088	0.461888
CDS_1497_Unigene_12722	proline dehydrogenase mitochondrial-like	477.254	836.625	117.883	0.140903	-2.82722	0.0400259	0.654001
CDS_1498_Unigene_12724	PREDICTED: protein YLS9-like	629.101	646.793	611.409	0.945293	-0.0811671	0.947696	1
CDS_1499_Unigene_12725	PREDICTED: protein YLS9-like	631.404	713.86	548.948	0.768986	-0.37897	0.756371	1
CDS_1500_Unigene_12726	dehydroascorbate reductase	2469.33	3443.12	1495.53	0.434354	-1.20306	0.271443	1
CDS_1502_Unigene_12728	PREDICTED: uncharacterized protein LOC109161118	1950.91	1187.87	2713.95	2.28472	1.19202	0.278658	1
CDS_1504_Unigene_12730	PREDICTED: uncharacterized protein LOC109151351	76.6892	36.375	117.003	3.21659	1.68553	0.562837	1
CDS_1505_Unigene_12731	polyamine oxidase 1-like	474.004	84.1172	863.89	10.2701	3.36037	0.0173372	0.429704
CDS_1506_Unigene_12732	tubby-like F-box 7	324.198	311.461	336.935	1.08179	0.113417	0.940185	1
CDS_1507_Unigene_12736	PREDICTED: uncharacterized protein LOC109179917	669.79	963.938	375.643	0.389696	-1.35958	0.266752	1
CDS_1508_Unigene_12737	histone-lysine N-methyltransferase ATXR6-like	214.144	123.902	304.385	2.45665	1.29669	0.445514	1
CDS_1509_Unigene_12738	Importin subunit beta-1 like	101.89	138.68	65.0996	0.469424	-1.09104	0.64803	1
CDS_1510_Unigene_12739	heterodimeric geranylgeranyl pyrophosphate synthase small chloroplastic-like	111.181	34.1016	188.261	5.5206	2.46483	0.297301	1
CDS_1511_Unigene_1274	probable splicing factor 3A subunit 1	861.531	948.024	775.038	0.81753	-0.290657	0.802523	1
CDS_1513_Unigene_12743	ZINC INDUCED FACILITATOR-LIKE 1-like isoform X1	1129.99	599.051	1660.92	2.77259	1.47123	0.199417	1
CDS_1514_Unigene_12744	probable alpha-amylase 2	394.689	433.09	356.289	0.822666	-0.28162	0.836818	1
CDS_1515_Unigene_12746	aspartic ase 2 isoform X3	167.182	89.8008	244.564	2.7234	1.44541	0.444831	1
CDS_1516_Unigene_12747	hypothetical protein DM860_009449	81.6857	100.031	63.3402	0.633204	-0.659258	0.811246	1
CDS_1517_Unigene_12748	replication A 32 kDa subunit B isoform X1	618.589	689.988	547.189	0.793041	-0.334533	0.785048	1
CDS_1518_Unigene_1275	PREDICTED: uncharacterized protein LOC109149815	30.0835	44.332	15.835	0.357192	-1.48523	0.806067	1
CDS_1519_Unigene_12750	---NA---	97.6295	93.211	102.048	1.09481	0.130678	0.962241	1
CDS_1521_Unigene_12759	LON peptidase N-terminal domain and RING finger 1-like	44.5002	4.54688	84.4536	18.574	4.21521	0.366062	1
CDS_1522_Unigene_1276	PREDICTED: uncharacterized protein LOC109189160 isoform X1	127.693	230.754	24.6323	0.106747	-3.22773	0.156352	1
CDS_1524_Unigene_12762	hypothetical protein DM860_008143	1231.2	743.414	1718.98	2.31228	1.20932	0.284984	1
CDS_1525_Unigene_12763	PREDICTED: uncharacterized protein LOC109181704	820.396	907.102	733.691	0.808829	-0.306093	0.793645	1
CDS_1526_Unigene_12767	pentatricopeptide repeat-containing mitochondrial	340.932	420.586	261.278	0.621224	-0.686814	0.629813	1
CDS_1527_Unigene_12768	CROWDED NUCLEI 1	758.925	697.945	819.904	1.17474	0.23234	0.845755	1
CDS_1528_Unigene_12769	hypothetical protein Saspl_015743	341.18	267.129	415.23	1.55442	0.636375	0.656294	1
CDS_1529_Unigene_12770	transcription initiation factor TFIID subunit 6-like	31.2746	43.1953	19.3539	0.448057	-1.15825	0.842985	1
CDS_1531_Unigene_12777	Myb family transcription factor	169.846	327.375	12.3161	0.0376209	-4.73232	0.0264312	0.542905
CDS_1532_Unigene_12779	PREDICTED: uncharacterized protein LOC109189197	228.451	192.106	264.797	1.37839	0.462989	0.779442	1
CDS_1534_Unigene_12784	DNA-directed RNA polymerase III subunit RPC10-like isoform X1	90.5078	34.1016	146.914	4.30813	2.10706	0.422985	1
CDS_1535_Unigene_12785	DNA-directed RNA polymerase III subunit RPC10-like isoform X1	184.351	171.645	197.058	1.14806	0.199199	0.914458	1
CDS_1536_Unigene_12786	ADP-ribosylation factor GTPase-activating AGD3 isoform X2	152.899	259.172	46.6254	0.179901	-2.47472	0.222103	1
CDS_1537_Unigene_12789	PREDICTED: uncharacterized protein LOC109163205	77.6626	150.047	5.27835	0.035178	-4.82918	0.137032	1
CDS_1538_Unigene_1279	pentatricopeptide repeat-containing chloroplastic	158.326	65.9297	250.722	3.80286	1.92709	0.32653	1
CDS_1539_Unigene_12790	calmodulin-binding 60 A-like isoform X4	132.888	171.645	94.1306	0.548404	-0.866689	0.678762	1
CDS_1540_Unigene_12792	nudix hydrolase 25	487.539	651.34	323.739	0.497035	-1.00858	0.43699	1
CDS_1541_Unigene_12794	Glucosylceramidase	56.0898	40.9219	71.2577	1.74131	0.800174	0.823576	1
CDS_1542_Unigene_12795	PREDICTED: cyclin-D3-1-like	121.303	61.3828	181.223	2.95235	1.56186	0.480774	1
CDS_1543_Unigene_12796	PREDICTED: cyclin-D3-1-like	46.9614	34.1016	59.8213	1.75421	0.810821	0.843744	1
CDS_1544_Unigene_12799	random slug 5-like	183.842	295.547	72.1374	0.244081	-2.03457	0.267706	1
CDS_1546_Unigene_12801	PREDICTED: uncharacterized protein LOC109165532	34.4624	36.375	32.5498	0.89484	-0.160298	0.981061	1
CDS_1547_Unigene_12802	PREDICTED: uncharacterized protein LOC109165532	44.253	56.836	31.6701	0.557219	-0.843683	0.843648	1
CDS_1548_Unigene_12803	PREDICTED: uncharacterized protein LOC109165532	40.6749	32.9649	48.3849	1.46777	0.553627	0.907248	1
CDS_1549_Unigene_12806	probable sugar phosphate phosphate translocator At3g11320	2641.44	1724.4	3558.49	2.06361	1.04517	0.33818	1
CDS_1550_Unigene_12807	hypothetical protein DM860_014352	6540.08	3601.13	9479.04	2.63224	1.39629	0.214156	1
CDS_1551_Unigene_1281	kinesin KIN-14I	42.4243	79.5703	5.27835	0.0663356	-3.91407	0.40782	1
CDS_1553_Unigene_12814	PREDICTED: pectinesterase-like	31.8232	36.375	27.2715	0.749731	-0.415555	0.94582	1
CDS_1554_Unigene_12819	transport sec23-1	287.66	350.109	225.21	0.643255	-0.636538	0.672496	1
CDS_1555_Unigene_12822	probable apyrase 7	92.1239	52.2891	131.959	2.52364	1.33551	0.601578	1
CDS_1556_Unigene_12823	probable serine threonine- kinase chloroplastic isoform X1	1991.82	1187.87	2795.77	2.35359	1.23486	0.26183	1
CDS_1557_Unigene_12824	probable serine threonine- kinase chloroplastic isoform X2	373.201	79.5703	666.831	8.3804	3.06702	0.0389616	0.646673
CDS_1558_Unigene_12824	probable serine threonine- kinase PIX13	1107.06	730.91	1483.22	2.02927	1.02096	0.369814	1
CDS_1559_Unigene_12827	endoglucanase 12	213.383	70.4766	356.289	5.05542	2.33783	0.18176	1
CDS_1560_Unigene_12831	F-box SKIP23-like	761.475	813.891	709.058	0.871196	-0.198931	0.866654	1
CDS_1561_Unigene_12834	nuclear pore complex NUP93A-like	173.429	75.0235	271.835	3.62333	1.85732	0.322724	1
CDS_1563_Unigene_12843	nucleolar 16	689.031	842.309	535.752	0.636052	-0.652783	0.587696	1
CDS_1564_Unigene_12844	kinesin KIN-4A isoform X4	153.883	22.7344	285.031	12.5374	3.64817	0.086352	0.899242
CDS_1565_Unigene_12844	---NA---	235.089	106.852	363.326	3.40029	1.76566	0.286393	1
CDS_1567_Unigene_12848	---NA---	77.7616	88.6641	66.8591	0.754072	-0.407226	0.888282	1
CDS_1568_Unigene_12849	probable S-acyltransferase 22 isoform X2	275.65	220.523	330.777	1.49996	0.584925	0.703321	1
CDS_1569_Unigene_12851	glycerophosphodiester phosphodiesterase chloroplastic-like	348.87	226.207	471.533	2.08452	1.05971	0.456945	1
CDS_1570_Unigene_12856	nuclear transcription factor Y subunit B-5	20.0162	13.6406	26.3917	1.93479	0.952177	0.914174	1
CDS_1571_Unigene_12857	---NA---	98.529	101.168	95.89	0.94783	-0.0773005	0.978439	1
CDS_1572_Unigene_12857	50S ribosomal chloroplastic-like	426.211	322.828	529.594	1.64048	0.714121	0.594416	1
CDS_1573_Unigene_12861	ethylene-responsive transcription factor ERF071-like	352.749	396.715	308.783	0.778351	-0.361507	0.797829	1
CDS_1574_Unigene_12862	ethylene-responsive transcription factor ERF071-like	54.0239	69.3399	38.7079	0.558234	-0.841057	0.817534	1
CDS_1575_Unigene_12864	D -box ATP-dependent RNA helicase chloroplastic isoform X1	93.9477	2.27344	185.622	81.6481	6.35135	0.0452883	0.686322
CDS_1576_Unigene_12865	abhydrolase domain-containing cgi-58	63.2461	88.6641	37.8282	0.426646	-1.22889	0.707126	1
CDS_1577_Unigene_12866	PREDICTED: uncharacterized protein LOC109173148	509.468	701.356	317.581	0.45281	-1.14302	0.374632	1
CDS_1578_Unigene_12867	PREDICTED: uncharacterized protein LOC109173148	325.502	431.953	219.051	0.507119	-0.979605	0.499333	1
CDS_1579_Unigene_1287	MARD1 isoform X1	212.344	310.324	114.364	0.368531	-1.44014	0.398481	1
CDS_1580_Unigene_12872	PREDICTED: uncharacterized protein At1g51745 isoform X3	432.162	289.863	574.46	1.98183	0.986834	0.461324	1
CDS_1582_Unigene_12876	telomere repeat-binding 5-like isoform X2	21.484	22.7344	20.2337	0.890003	-0.168118	0.989158	1
CDS_1583_Unigene_12880	AAA-ATPase At3g50940-like	871.649	341.016	1402.28	4.11207	2.03987	0.0891431	0.907388
CDS_1584_Unigene_12886	PREDICTED: protein TPR1-like	933.293	796.84	1069.75	1.34248	0.424905	0.712993	1
CDS_1585_Unigene_12887	splicing factor 3B subunit 2	938.467	932.11	944.825	1.01364	0.0195468	0.988104	1
CDS_1586_Unigene_12888	inosine-5 -monophosphate dehydrogenase-like	1733.12	1237.89	2228.34	1.80012	0.848092	0.440443	1
CDS_1587_Unigene_12889	PREDICTED: uncharacterized protein At5g19025-like	4263.83	6881.7	1645.97	0.23918	-2.06383	0.0673962	0.818945
CDS_1588_Unigene_12890	PREDICTED: uncharacterized protein At5g19025-like	512.177	375.117	649.237	1.73076	0.791403	0.537122	1
CDS_1589_Unigene_12896	glucomannan 4-beta-mannosyltransferase 2-like	57.1919	54.5625	59.8213	1.09638	0.132749	0.975491	1
CDS_1591_Unigene_129	PREDICTED: uncharacterized protein LOC109193262	119.514	100.031	138.997	1.38953	0.474598	0.831774	1
CDS_1592_Unigene_12901	probable helicase MAGATAMA 3	84.6809	40.9219	128.44	3.13866	1.65015	0.543649	1
CDS_1593_Unigene_12902	LEAF RUST 10 DISEASE-RESISTANCE LOCUS RECEPTOR-LIKE PROTEIN KINASE-like isoform X2	74.6777	61.3828	87.9725	1.43318	0.519217	0.86211	1
CDS_1595_Unigene_12907	farnesyltransferase geranylgeranyltransferase type-1 subunit alpha	286.839	373.981	199.698	0.533978	-0.905147	0.548964	1
CDS_1596_Unigene_12909	probable folate-biopterin transporter chloroplastic	119.716	206.883	32.5498	0.157335	-2.66809	0.24491	1
CDS_1597_Unigene_12916	MADS-box AGL24-like	56.8905	9.09375	104.687	11.512	3.52507	0.348745	1
CDS_1598_Unigene_12917	MADS box transcription factor	408.879	251.215	566.543	2.25521	1.17326	0.389487	1
CDS_1599_Unigene_12918	sucrose synthase 7-like	98.9935	136.406	61.5807	0.451451	-1.14736	0.636944	1
CDS_1600_Unigene_12919	sucrose synthase 7-like	24.5482	42.0586	7.0378	0.167333	-2.5792	0.723881	1
CDS_1601_Unigene_12920	VHS domain-containing At3g16270	580.38	612.692	548.069	0.894526	-0.160804	0.897441	1
CDS_1602_Unigene_12923	chromatin assembly factor 1 subunit FAS2	284.61	311.461	257.759	0.827582	-0.273027	0.857368	1
CDS_1603_Unigene_12924	nucleoid-associated chloroplastic-like	1402.6	1901.73	903.477	0.475082	-1.07375	0.33571	1
CDS_1604_Unigene_12926	serine threonine- kinase At5g01020-like isoform X3	258.446	453.551	63.3402	0.139654	-2.84007	0.0861549	0.898687
CDS_1606_Unigene_1293	ubiquitin-fold modifier-conjugating enzyme 1-like	98.6031	105.715	91.4914	0.865454	-0.20847	0.934553	1
CDS_1607_Unigene_12930	PREDICTED: uncharacterized protein LOC109179864	55.808	104.578	7.0378	0.067297	-3.89331	0.310753	1
CDS_1608_Unigene_12933	plant intracellular Ras-group-related LRR 4-like	1351.24	1638.01	1064.47	0.649853	-0.621815	0.575627	1
CDS_1609_Unigene_12934	plant intracellular Ras-group-related LRR 4-like	94.4861	143.227	45.7457	0.319394	-1.64659	0.513448	1
CDS_1610_Unigene_12937	trichome birefringence-like 14 isoform X1	325.003	306.914	343.093	1.11788	0.160763	0.913902	1
CDS_1611_Unigene_12939	PREDICTED: uncharacterized protein LOC109191895	392.362	229.617	555.106	2.41753	1.27353	0.356616	1
CDS_1612_Unigene_12940	PREDICTED: uncharacterized protein LOC109180535 isoform X2	235.479	238.711	232.247	0.972923	-0.0396028	0.982718	1
CDS_1613_Unigene_12941	PREDICTED: uncharacterized protein LOC109180535 isoform X2	162.027	164.824	159.23	0.96606	-0.0498146	0.981927	1
CDS_1614_Unigene_12942	mitochondrial inner membrane protease ATP23-like	110.944	140.953	80.9347	0.574196	-0.800386	0.725629	1
CDS_1615_Unigene_12943	monoacylglycerol lipase ABHD6-like	92.183	177.328	7.0378	0.039688	-4.65515	0.105486	0.957707
CDS_1616_Unigene_12944	monoacylglycerol lipase ABHD6-like	534.278	975.305	93.2508	0.095612	-3.38666	0.0136877	0.371939
CDS_1618_Unigene_12947	auxin response factor 11-like isoform X2	1031.32	1555.03	507.601	0.326425	-1.61518	0.164025	1
CDS_1620_Unigene_12950	non-specific lipid transfer GPI-anchored 1-like	2406.98	1541.39	3272.58	2.12313	1.08619	0.32027	1
CDS_1621_Unigene_12953	probable receptor kinase At1g11050	126.24	202.336	50.1443	0.247827	-2.01259	0.358502	1
CDS_1622_Unigene_12954	probable receptor kinase At1g11050	64.7337	105.715	23.7526	0.224685	-2.15402	0.510311	1
CDS_1623_Unigene_12957	hypothetical protein DM860_013631	1123.43	945.75	1301.11	1.37575	0.460215	0.684148	1
CDS_1624_Unigene_12958	squamosa promoter-binding 3	1269.67	1963.11	576.22	0.293523	-1.76845	0.121783	1
CDS_1625_Unigene_12959	PREDICTED: uncharacterized protein LOC109160547	41.4458	39.7852	43.1065	1.08348	0.115675	0.9858	1
CDS_1626_Unigene_12959	PREDICTED: uncharacterized protein LOC109160547	153.269	180.738	125.801	0.696038	-0.522763	0.789002	1
CDS_1627_Unigene_12960	PREDICTED: uncharacterized protein LOC109160547	49.6204	42.0586	57.1821	1.35958	0.443163	0.912892	1
CDS_1628_Unigene_12963	thioredoxin reductase NTRC	207.768	36.375	379.161	10.4237	3.38179	0.0667467	0.817165
CDS_1630_Unigene_12964	14-3-3 9-like	901.548	994.629	808.467	0.812833	-0.29897	0.795786	1
CDS_1631_Unigene_12966	hypothetical protein C9975_11265, partial	1445.91	2487.14	404.673	0.162706	-2.61966	0.0245526	0.529874
CDS_1632_Unigene_12968	mediator of RNA polymerase II transcription subunit 12	115.639	159.141	72.1374	0.453294	-1.14148	0.610257	1
CDS_1633_Unigene_1297	histone-lysine N-methyltransferase ASHH1	117.522	132.996	102.048	0.767301	-0.382135	0.864655	1
CDS_1634_Unigene_12972	ketol-acid chloroplastic	3403.36	3880.76	2925.96	0.753967	-0.407426	0.706595	1
CDS_1635_Unigene_12975	peptide methionine sulfoxide reductase B5-like	761.371	443.32	1079.42	2.43486	1.28384	0.284132	1
CDS_1636_Unigene_12976	DNA-directed RNA polymerase subunit beta partial	63.8342	97.7578	29.9106	0.305967	-1.70855	0.601334	1
CDS_1637_Unigene_12978	beta-1,3-galactosyltransferase 7-like isoform X4	2181.37	1833.53	2529.21	1.37942	0.464064	0.669553	1
CDS_1638_Unigene_12983	(-)-germacrene D synthase-like	179.311	64.793	293.828	4.53488	2.18106	0.243108	1
CDS_1639_Unigene_12985	high mobility group B 10	268.627	403.535	133.718	0.331367	-1.5935	0.308859	1
CDS_1640_Unigene_12989	glutamine--fructose-6-phosphate aminotransferase [isomerizing] 2	838.979	1001.45	676.508	0.675529	-0.56591	0.627867	1
CDS_1642_Unigene_12991	increased DNA methylation 1-like isoform X1	248.156	105.715	390.598	3.69482	1.88551	0.246814	1
CDS_1644_Unigene_12994	HVA22 c	368.367	410.356	326.378	0.795354	-0.330331	0.812636	1
CDS_1645_Unigene_12995	HVA22 c	212.221	336.469	87.9725	0.261458	-1.93535	0.262746	1
CDS_1646_Unigene_1300	uncharacterized protein LOC110600876 isoform X1	199.974	212.566	187.381	0.881519	-0.181936	0.917887	1
CDS_1648_Unigene_13002	endoplasmic reticulum-Golgi intermediate compartment 3	532.208	268.266	796.151	2.96777	1.56938	0.223377	1
CDS_1649_Unigene_13003	PREDICTED: sorcin-like	434.811	243.258	626.364	2.5749	1.36452	0.310808	1
CDS_1650_Unigene_13006	ankyrin repeat-containing ITN1-like	201.763	275.086	128.44	0.466908	-1.09879	0.525196	1
CDS_1652_Unigene_13008	PREDICTED: uncharacterized protein C57A7.06-like isoform X2	603.629	359.203	848.055	2.36093	1.23936	0.320074	1
CDS_1653_Unigene_13009	PREDICTED: uncharacterized protein C57A7.06-like isoform X1	210.071	103.441	316.701	3.06165	1.61431	0.349091	1
CDS_1654_Unigene_13010	---NA---	151.643	209.156	94.1306	0.450049	-1.15185	0.5579	1
CDS_1655_Unigene_13010	PREDICTED: uncharacterized protein LOC109158323	1350.67	1333.37	1367.97	1.02595	0.0369602	0.974748	1
CDS_1656_Unigene_13011	PREDICTED: uncharacterized protein LOC109158323	988.74	1034.41	943.065	0.91169	-0.133385	0.907198	1
CDS_1657_Unigene_13011	---NA---	169.752	213.703	125.801	0.58867	-0.764469	0.680458	1
CDS_1658_Unigene_13012	probable sugar phosphate phosphate translocator At1g06470 isoform X1	86.7219	78.4336	95.0103	1.21135	0.276612	0.920619	1
CDS_1659_Unigene_13013	probable sugar phosphate phosphate translocator At1g06470 isoform X1	90.4435	84.1172	96.7697	1.15042	0.202155	0.941724	1
CDS_1660_Unigene_13014	HMG1 2	3593.98	4753.76	2434.2	0.512058	-0.965622	0.376469	1
CDS_1661_Unigene_13015	HMG1 2 isoform X2	2996.84	4023.99	1969.7	0.489491	-1.03065	0.344375	1
CDS_1662_Unigene_13018	vacuolar-sorting receptor 3-like	69.4783	93.211	45.7457	0.490776	-1.02686	0.737558	1
CDS_1663_Unigene_13022	histone-lysine N-methyltransferase SUVR5 isoform X2	63.6021	29.5547	97.6495	3.30403	1.72422	0.601035	1
CDS_1664_Unigene_13023	telomere repeat-binding 5-like	85.0662	145.5	24.6323	0.169294	-2.5624	0.354219	1
CDS_1665_Unigene_13026	kinesin KIN- mitochondrial isoform X2	325.28	215.977	434.584	2.01218	1.00876	0.488072	1
CDS_1666_Unigene_13030	PREDICTED: uncharacterized protein LOC109173178 isoform X2	134.919	154.594	115.244	0.745463	-0.423791	0.839244	1
CDS_1667_Unigene_13033	myb-related 308-like	106.743	18.1875	195.299	10.7381	3.42466	0.17223	1
CDS_1668_Unigene_13034	heat stress transcription factor A-4c-like	192.17	131.859	252.481	1.91477	0.937175	0.595811	1
CDS_1669_Unigene_13037	probable serine threonine- kinase At1g01540	141.373	172.781	109.966	0.636444	-0.651895	0.748023	1
CDS_1670_Unigene_13039	12-oxophytodienoate reductase 3-like	1475.36	152.32	2798.4	18.3718	4.19942	0.000750814	0.0584654
CDS_1672_Unigene_13040	12-oxophytodienoate reductase 3-like	2572.46	110.262	5034.67	45.661	5.51289	2.20417e-05	0.00429182
CDS_1673_Unigene_13041	hypothetical protein CISIN_1g0079822mg, partial	973.567	744.551	1202.58	1.61518	0.691695	0.547457	1
CDS_1674_Unigene_13043	Protein like	46.8922	56.836	36.9484	0.650089	-0.62129	0.879953	1
CDS_1675_Unigene_13044	Protein like	57.6713	70.4766	44.866	0.636608	-0.651522	0.852639	1
CDS_1676_Unigene_13047	phytochrome C	28.8183	40.9219	16.7148	0.408456	-1.29175	0.837431	1
CDS_1677_Unigene_13049	calcineurin B 3 isoform X2	98.6575	102.305	95.0103	0.928699	-0.106717	0.96856	1
CDS_1678_Unigene_13054	D-amino-acid chloroplastic	122.158	127.313	117.003	0.919025	-0.121824	0.958398	1
CDS_1679_Unigene_13055	PREDICTED: uncharacterized protein At3g49720-like	425.005	343.289	506.722	1.47608	0.561769	0.67554	1
CDS_1680_Unigene_13056	PREDICTED: uncharacterized protein LOC109175871 isoform X1	407.48	320.555	494.405	1.54234	0.625124	0.645133	1
CDS_1681_Unigene_13057	PREDICTED: uncharacterized protein LOC109175871 isoform X2	139.125	102.305	175.945	1.71981	0.782252	0.703563	1
CDS_1682_Unigene_13059	hypothetical protein DM860_015602	703.704	703.629	703.78	1.00021	0.000309211	1	1
CDS_1683_Unigene_1306	PREDICTED: uncharacterized protein LOC109182128	151.708	159.141	144.275	0.906587	-0.141482	0.944829	1
CDS_1684_Unigene_13061	WD-40 repeat containing	308.965	503.567	114.364	0.227108	-2.13855	0.158609	1
CDS_1686_Unigene_13066	glutathione chloroplastic	122.435	137.543	107.326	0.780312	-0.357877	0.870924	1
CDS_1687_Unigene_13067	glutathione chloroplastic	120.656	129.586	111.725	0.862169	-0.213957	0.924625	1
CDS_1688_Unigene_13069	ethylene-responsive transcription factor RAP2-7-like	32.6783	1.13672	64.2199	56.4959	5.82007	0.387587	1
CDS_1689_Unigene_1307	probable serine threonine- kinase At4g35230	837.991	907.102	768.88	0.847622	-0.238507	0.83808	1
CDS_1690_Unigene_13073	bifunctional dTDP-4-dehydrorhamnose 3,5-epimerase dTDP-4-dehydrorhamnose reductase	358.181	129.586	586.776	4.52809	2.1789	0.133808	1
CDS_1691_Unigene_13074	bifunctional dTDP-4-dehydrorhamnose 3,5-epimerase dTDP-4-dehydrorhamnose reductase	584.567	248.941	920.192	3.69642	1.88613	0.139016	1
CDS_1692_Unigene_13075	bifunctional dTDP-4-dehydrorhamnose 3,5-epimerase dTDP-4-dehydrorhamnose reductase	147.724	123.902	171.546	1.38453	0.469395	0.815184	1
CDS_1695_Unigene_13081	PREDICTED: uncharacterized protein LOC109185739	266.126	256.898	275.354	1.07184	0.100089	0.951492	1
CDS_1697_Unigene_13083	PREDICTED: uncharacterized protein LOC109191410	376.042	489.926	262.158	0.535097	-0.902127	0.515366	1
CDS_1698_Unigene_13085	probable transcription factor At5g28040	61.1804	15.9141	106.447	6.68884	2.74176	0.43093	1
CDS_1699_Unigene_13087	ATP-dependent Clp protease proteolytic subunit-related chloroplastic	600.95	545.625	656.275	1.20279	0.26639	0.830411	1
CDS_1700_Unigene_13089	rop guanine nucleotide exchange factor 14-like isoform X2	38.7325	35.2383	42.2268	1.19832	0.261015	0.96185	1
CDS_1701_Unigene_13091	PREDICTED: uncharacterized protein LOC109167358	332.18	261.445	402.914	1.5411	0.623962	0.665231	1
CDS_1702_Unigene_13094	chromatin remodeling EBS-like	340.255	426.27	254.24	0.596431	-0.745572	0.601193	1
CDS_1703_Unigene_13095	PREDICTED: uncharacterized protein LOC109172366	101.761	36.375	167.148	4.59513	2.2001	0.370665	1
CDS_1704_Unigene_13096	---NA---	251.586	120.492	382.68	3.17598	1.6672	0.300467	1
CDS_1705_Unigene_13096	PREDICTED: uncharacterized protein LOC109172366	232.573	181.875	283.271	1.55751	0.639237	0.696146	1
CDS_1706_Unigene_13097	PREDICTED: uncharacterized protein LOC109177517 isoform X4	124.303	130.723	117.883	0.90178	-0.149152	0.947745	1
CDS_1707_Unigene_13098	PREDICTED: kirola-like	75.1224	88.6641	61.5807	0.69454	-0.525871	0.858212	1
CDS_1708_Unigene_13099	PREDICTED: kirola-like	84.4831	62.5195	106.447	1.70261	0.767752	0.776963	1
CDS_1710_Unigene_13103	calcium uniporter mitochondrial	58.1458	59.1094	57.1821	0.967395	-0.0478233	0.99405	1
CDS_1711_Unigene_13104	PREDICTED: uncharacterized protein At4g22758-like	349.606	345.563	353.649	1.0234	0.0333728	0.984078	1
CDS_1712_Unigene_13105	mitogen-activated kinase kinase 5-like	227.092	277.359	176.825	0.637529	-0.649437	0.69286	1
CDS_1713_Unigene_13106	mitogen-activated kinase kinase 5-like isoform X1	1605.21	1884.68	1325.75	0.703433	-0.507516	0.643671	1
CDS_1714_Unigene_13107	PREDICTED: uncharacterized protein LOC109156633	310.671	304.641	316.701	1.03959	0.0560125	0.972551	1
CDS_1715_Unigene_13108	peroxidase 9	420.695	834.352	7.0378	0.00843505	-6.88939	7.22961e-05	0.010625
CDS_1716_Unigene_13109	flowering locus K homology domain-like	1065.28	758.192	1372.37	1.81006	0.856036	0.452803	1
CDS_1717_Unigene_13115	DNA replication licensing factor MCM6	98.6872	63.6563	133.718	2.10063	1.07082	0.661612	1
CDS_1718_Unigene_13117	ERAD-associated E3 ubiquitin- ligase component HRD3A	78.7549	109.125	48.3849	0.443389	-1.17335	0.677944	1
CDS_1719_Unigene_13120	dihydropyrimidine dehydrogenase (NADP(+)) chloroplastic-like	636.08	521.754	750.405	1.43824	0.5243	0.668566	1
CDS_1720_Unigene_13121	PREDICTED: uncharacterized protein LOC109146520	239.69	213.703	265.677	1.24321	0.314065	0.847503	1
CDS_1721_Unigene_13122	PREDICTED: uncharacterized protein LOC109146520	16.9372	13.6406	20.2337	1.48334	0.568848	0.957615	1
CDS_1722_Unigene_13127	BTB POZ domain-containing POB1-like isoform X2	843.828	651.34	1036.32	1.59105	0.669981	0.567142	1
CDS_1724_Unigene_13129	nifU chloroplastic isoform X2	406.402	544.488	268.316	0.492786	-1.02097	0.452593	1
CDS_1725_Unigene_13130	nifU chloroplastic isoform X2	466.338	261.445	671.23	2.56738	1.3603	0.303721	1
CDS_1726_Unigene_13131	PREDICTED: uncharacterized protein LOC109182005	101.85	122.766	80.9347	0.659262	-0.601077	0.801872	1
CDS_1727_Unigene_13132	serine threonine phosphatase 2A 59 kDa regulatory subunit B gamma isoform-like	184.114	177.328	190.9	1.07654	0.106398	0.956271	1
CDS_1728_Unigene_13139	transcriptional activator TAF-1-like isoform X2	566.285	705.903	426.667	0.604427	-0.72636	0.561296	1
CDS_1729_Unigene_13140	transcriptional activator TAF-1-like isoform X2	483.759	621.785	345.732	0.556031	-0.846763	0.513818	1
CDS_1730_Unigene_13141	transcriptional activator TAF-1-like isoform X2	724.304	800.25	648.357	0.810193	-0.303662	0.799032	1
CDS_1731_Unigene_13142	transcriptional activator TAF-1-like isoform X2	673.665	702.492	644.838	0.917929	-0.123545	0.918932	1
CDS_1732_Unigene_13147	acyltransferase chloroplastic isoform X3	411.088	406.945	415.23	1.02036	0.0290759	0.985474	1
CDS_1733_Unigene_13152	hypothetical protein SETTUDRAFT_24283	249.253	496.746	1.75945	0.00354195	-8.14124	0.000256819	0.0266644
CDS_1734_Unigene_13153	arginine N-methyltransferase PRMT10	764.42	1088.98	439.862	0.403923	-1.30785	0.274578	1
CDS_1735_Unigene_13155	rac-like GTP-binding ARAC8	253.617	204.609	302.625	1.47904	0.56466	0.721518	1
CDS_1736_Unigene_13156	PREDICTED: uncharacterized protein LOC109175495 isoform X1	269.868	68.2031	471.533	6.91365	2.78945	0.0869041	0.901721
CDS_1738_Unigene_13161	geranylgeranyl pyrophosphate chloroplastic-like	390.983	205.746	576.22	2.80063	1.48575	0.284835	1
CDS_1739_Unigene_13162	geranylgeranyl pyrophosphate chloroplastic-like	61.215	4.54688	117.883	25.9262	4.69634	0.216458	1
CDS_1741_Unigene_13165	3-oxoacyl-[acyl-carrier- ] synthase chloroplastic-like isoform X1	75.4437	40.9219	109.966	2.68721	1.42611	0.626743	1
CDS_1742_Unigene_13166	CASP 3A1	131.612	214.84	48.3849	0.225214	-2.15063	0.318693	1
CDS_1743_Unigene_13167	CASP 3A1	219.659	219.387	219.931	1.00248	0.00357587	1	1
CDS_1744_Unigene_13168	FAR1-RELATED SEQUENCE 1	174.956	209.156	140.756	0.67297	-0.571385	0.755084	1
CDS_1745_Unigene_13169	L-cysteine desulfhydrase-like	49.5265	29.5547	69.4983	2.35151	1.23359	0.752174	1
CDS_1746_Unigene_13170	L-cysteine desulfhydrase-like	53.1936	38.6484	67.7388	1.75269	0.809572	0.827845	1
CDS_1747_Unigene_13172	flap endonuclease 1 isoform X2	573.184	549.035	597.333	1.08797	0.121637	0.924061	1
CDS_1748_Unigene_13175	pentatricopeptide repeat-containing At1g76280 isoform X2	217.662	123.902	311.423	2.51345	1.32967	0.431331	1
CDS_1749_Unigene_13179	PREDICTED: uncharacterized protein At2g33490-like	27.6421	22.7344	32.5498	1.43174	0.517774	0.941075	1
CDS_1750_Unigene_13180	unnamed protein product	543.946	617.238	470.653	0.762514	-0.391165	0.756068	1
CDS_1752_Unigene_13187	HEADING DATE 3A-like	102.592	67.0664	138.117	2.0594	1.04223	0.66309	1
CDS_1753_Unigene_13191	hypothetical protein CISIN_1g041678mg	67.0517	52.2891	81.8144	1.56466	0.645845	0.839478	1
CDS_1754_Unigene_13193	probable galactinol--sucrose galactosyltransferase 5	257.013	129.586	384.44	2.96668	1.56885	0.324887	1
CDS_1755_Unigene_13196	U-box domain-containing 32 isoform X3	291.223	393.305	189.141	0.480901	-1.05619	0.48298	1
CDS_1756_Unigene_13197	PHR1-LIKE 2	51.1426	47.7422	54.5429	1.14245	0.192128	0.965033	1
CDS_1757_Unigene_13198	PHR1-LIKE 2	547.81	807.071	288.55	0.357527	-1.48387	0.245056	1
CDS_1758_Unigene_13202	probable phosphatase 2C 9	829.366	850.266	808.467	0.95084	-0.0727248	0.950779	1
CDS_1760_Unigene_13206	homeobox-leucine zipper HOX3-like	398.149	409.219	387.079	0.945897	-0.0802448	0.954144	1
CDS_1761_Unigene_13208	homeobox-leucine zipper HOX3-like	378.429	312.598	444.261	1.42119	0.5071	0.714658	1
CDS_1762_Unigene_13210	cell cycle checkpoint RAD17	81.4385	152.32	10.5567	0.0693059	-3.85088	0.199112	1
CDS_1763_Unigene_13213	small RNA 2 -O-methyltransferase	166.861	238.711	95.0103	0.398014	-1.32911	0.480369	1
CDS_1764_Unigene_13218	PREDICTED: uncharacterized protein LOC109178325 isoform X1	27.5334	29.5547	25.512	0.863214	-0.21221	0.979205	1
CDS_1765_Unigene_13224	mitochondrial substrate carrier family P	213.136	21.5977	404.673	18.7369	4.22781	0.0261389	0.541611
CDS_1766_Unigene_13225	PREDICTED: uncharacterized protein LOC109159045	186.304	223.934	148.674	0.663918	-0.590924	0.740087	1
CDS_1767_Unigene_13227	PREDICTED: alpha-N-acetylglucosaminidase-like	173.923	172.781	175.065	1.01322	0.0189457	0.996092	1
CDS_1770_Unigene_13230	polyadenylate-binding -interacting 7-like isoform X2	308.689	291	326.378	1.12157	0.165524	0.912843	1
CDS_1771_Unigene_13231	polyadenylate-binding -interacting 7-like isoform X2	413.554	261.445	565.663	2.1636	1.11343	0.412215	1
CDS_1772_Unigene_13235	zinc finger BED domain-containing DAYSLEEPER-like	807.132	626.332	987.931	1.57733	0.657482	0.576756	1
CDS_1773_Unigene_13236	COBW domain-containing 1 isoform X2	495.809	261.445	730.172	2.79283	1.48173	0.256905	1
CDS_1774_Unigene_13237	---NA---	77.3661	131.859	22.8728	0.173464	-2.52729	0.391319	1
CDS_1775_Unigene_13239	class II glutamine amidotransferase	29.0012	38.6484	19.3539	0.500769	-0.997783	0.874152	1
CDS_1776_Unigene_13242	serine threonine- phosphatase PP1 isozyme 3-like	40.6205	36.375	44.866	1.23343	0.302674	0.952377	1
CDS_1779_Unigene_13251	70 kDa peptidyl-prolyl isomerase-like	561.546	239.848	883.244	3.68252	1.88069	0.14337	1
CDS_1781_Unigene_13255	methylenetetrahydrofolate reductase 1-like	463.52	493.336	433.704	0.879126	-0.185859	0.887501	1
CDS_1782_Unigene_13258	---NA---	291.91	442.184	141.636	0.32031	-1.64246	0.280884	1
CDS_1784_Unigene_13260	small heat shock chloroplastic	391.358	761.602	21.1134	0.0277224	-5.17281	0.0013686	0.0912503
CDS_1786_Unigene_13263	caffeoylshikimate esterase-like	2117.88	3.41016	4232.36	1241.1	10.2774	6.30973e-10	8.77852e-07
CDS_1787_Unigene_13264	PREDICTED: nicalin-1	343.517	221.66	465.374	2.09949	1.07004	0.454765	1
CDS_1788_Unigene_13265	PREDICTED: expansin-A13-like	559.054	451.277	666.831	1.47765	0.563307	0.653963	1
CDS_1789_Unigene_13268	alpha-glucan water chloroplastic-like	747.666	769.559	725.773	0.943103	-0.0845131	0.943684	1
CDS_1790_Unigene_13271	ribulose-phosphate 3- cytoplasmic isoform	744.162	649.067	839.258	1.29302	0.370747	0.756046	1
CDS_1791_Unigene_13272	SED1-like protein	418.006	763.875	72.1374	0.0944362	-3.40452	0.0195805	0.458233
CDS_1792_Unigene_13273	SED1p Major stress-induced structural GPI-cell wall glyco	223.543	417.176	29.9106	0.0716979	-3.80192	0.0369055	0.634938
CDS_1793_Unigene_13276	pentatricopeptide repeat-containing mitochondrial	61.6547	105.715	17.5945	0.166434	-2.58698	0.450186	1
CDS_1794_Unigene_13277	PREDICTED: uncharacterized protein LOC109159032	324.909	395.578	254.24	0.642706	-0.637769	0.659226	1
CDS_1795_Unigene_13279	FAD synthase-like isoform X1	252.565	160.277	344.852	2.1516	1.10541	0.486854	1
CDS_1797_Unigene_13280	probable tyrosine- phosphatase At1g05000	360.706	311.461	409.952	1.31622	0.396403	0.778561	1
CDS_1798_Unigene_13281	probable tyrosine- phosphatase At1g05000	280.049	119.355	440.742	3.69268	1.88467	0.226489	1
CDS_1799_Unigene_13283	polyadenylate-binding 8-like	7045.7	7459.15	6632.25	0.889142	-0.169514	0.877965	1
CDS_1800_Unigene_13284	probable tyrosine- phosphatase At1g05000 isoform X1	510.862	908.238	113.485	0.12495	-3.00058	0.0279085	0.556749
CDS_1801_Unigene_13285	PREDICTED: uncharacterized protein At4g18490 isoform X1	88.3627	131.859	44.866	0.340256	-1.55531	0.553499	1
CDS_1802_Unigene_13286	importin subunit alpha-4-like	143.859	136.406	151.313	1.10928	0.149623	0.944563	1
CDS_1803_Unigene_13288	aquaporin TIP4-1	1577.57	2266.62	888.522	0.392004	-1.35106	0.225065	1
CDS_1804_Unigene_13289	SPX and EXS domain-containing 5-like	540.12	645.656	434.584	0.673089	-0.571131	0.650725	1
CDS_1805_Unigene_13290	PREDICTED: uncharacterized protein LOC109170319	429.606	753.645	105.567	0.140075	-2.83573	0.044885	0.686322
CDS_1806_Unigene_13291	hypothetical protein HMPREF0495_00531	41.3322	19.3242	63.3402	3.27776	1.71271	0.706727	1
CDS_1807_Unigene_13293	hypothetical protein DM860_009813	265.929	177.328	354.529	1.99928	0.999482	0.521131	1
CDS_1808_Unigene_13299	guanylate-binding 4-like	88.0464	105.715	70.378	0.665734	-0.586982	0.823126	1
CDS_1809_Unigene_133	diaminopimelate chloroplastic isoform X1	607.4	435.363	779.436	1.79031	0.840211	0.497127	1
CDS_1810_Unigene_13301	---NA---	122.934	161.414	84.4536	0.523211	-0.934536	0.667334	1
CDS_1811_Unigene_13304	PREDICTED: uncharacterized protein LOC109173154	567.22	196.652	937.787	4.76875	2.25361	0.0825364	0.889971
CDS_1812_Unigene_13308	hypothetical protein DM860_003941	1161.39	1378.84	943.945	0.684593	-0.546681	0.626784	1
CDS_1813_Unigene_13313	ribosomal L1 domain-containing 1-like	774.068	621.785	926.35	1.48982	0.575141	0.627403	1
CDS_1814_Unigene_13316	magnesium transporter MRS2-4-like isoform X1	170.711	144.363	197.058	1.36502	0.448919	0.810446	1
CDS_1815_Unigene_13317	guanylate-binding 7 isoform X2	318.45	248.941	387.959	1.55843	0.640096	0.661415	1
CDS_1816_Unigene_13319	zinc finger CCCH domain-containing 55-like	272.897	402.399	143.395	0.356351	-1.48863	0.337837	1
CDS_1817_Unigene_13321	cytochrome c oxidase subunit I	52.5758	68.2031	36.9484	0.541741	-0.884325	0.811754	1
CDS_1818_Unigene_13322	tubulin beta chain-like	879.802	942.34	817.264	0.867271	-0.205445	0.859395	1
CDS_1819_Unigene_13323	tubulin beta-1 chain	3441.59	3331.72	3551.45	1.06595	0.0921392	0.93305	1
CDS_1820_Unigene_13324	polyadenylate-binding RBP47-like isoform X1	304.76	151.184	458.337	3.03166	1.60011	0.286925	1
CDS_1821_Unigene_13327	serine arginine-rich splicing factor RS31-like isoform X3	1163.16	1102.62	1223.7	1.10981	0.150314	0.894772	1
CDS_1823_Unigene_13330	molybdate transporter 2	207.441	360.34	54.5429	0.151365	-2.72389	0.12837	1
CDS_1824_Unigene_13334	uncharacterized protein LOC113736774 isoform X1	375.573	326.238	424.907	1.30244	0.381221	0.784381	1
CDS_1825_Unigene_13335	uncharacterized protein LOC113736774 isoform X1	141.22	136.406	146.034	1.07058	0.0983975	0.965572	1
CDS_1826_Unigene_13338	PREDICTED: uncharacterized protein LOC109186796	72.1818	43.1953	101.168	2.34211	1.22781	0.683426	1
CDS_1827_Unigene_13339	---NA---	2412.88	4702.61	123.161	0.02619	-5.25484	4.2433e-05	0.00714141
CDS_1828_Unigene_13342	fructose-bisphosphate aldolase	312.292	451.277	173.306	0.384034	-1.38069	0.350934	1
CDS_1829_Unigene_13343	GDAP2 homolog	325.547	171.645	479.45	2.79327	1.48196	0.312382	1
CDS_1831_Unigene_13347	WAT1-related At4g19185 isoform X1	52.8723	86.3906	19.3539	0.224028	-2.15825	0.564234	1
CDS_1832_Unigene_13348	WAT1-related At4g19185 isoform X1	247.8	265.992	229.608	0.863214	-0.21221	0.894983	1
CDS_1833_Unigene_13349	WAT1-related At4g19185 isoform X2	93.4584	32.9649	153.952	4.67018	2.22348	0.389827	1
CDS_1835_Unigene_13352	PREDICTED: uncharacterized protein LOC109181850	1257.54	672.938	1842.14	2.73747	1.45284	0.20055	1
CDS_1836_Unigene_13353	PREDICTED: uncharacterized protein LOC109162133	1232.01	1096.93	1367.09	1.24629	0.317634	0.777239	1
CDS_1837_Unigene_13356	PTI1-like tyrosine- kinase At3g15890	681.83	751.371	612.289	0.814895	-0.295314	0.806402	1
CDS_1838_Unigene_13357	proliferating cell nuclear antigen	960.342	682.031	1238.65	1.81612	0.860862	0.455522	1
CDS_1839_Unigene_1336	retinoblastoma-related -like	71.0698	76.1602	65.9794	0.866324	-0.207022	0.948819	1
CDS_1840_Unigene_13361	family transcriptional partial	130.169	240.984	19.3539	0.080312	-3.63824	0.113138	0.9825
CDS_1841_Unigene_13362	PREDICTED: protein HHL1, chloroplastic	127.278	63.6563	190.9	2.99892	1.58444	0.464656	1
CDS_1842_Unigene_13363	PREDICTED: protein HHL1, chloroplastic	406.284	193.242	619.326	3.20492	1.68029	0.223791	1
CDS_1843_Unigene_13365	E3 ubiquitin- ligase UBR7 isoform X2	356.075	546.762	165.388	0.302487	-1.72506	0.228871	1
CDS_1844_Unigene_13368	uncharacterized CRM domain-containing chloroplastic isoform X2	71.149	6.82031	135.478	19.8638	4.31207	0.200712	1
CDS_1845_Unigene_13369	PREDICTED: uncharacterized protein LOC109151405	63.9776	79.5703	48.3849	0.608077	-0.717675	0.825595	1
CDS_1846_Unigene_13370	---NA---	394.541	525.164	263.917	0.502543	-0.992682	0.468649	1
CDS_1847_Unigene_13375	MFP1 attachment factor 1-like	921.54	669.528	1173.55	1.75281	0.809668	0.484701	1
CDS_1848_Unigene_13378	PREDICTED: uncharacterized protein ycf36	133.95	169.371	98.5292	0.581735	-0.781565	0.707652	1
CDS_1850_Unigene_1338	probable feruloyl esterase A	31.3093	31.8281	30.7904	0.967395	-0.0478233	0.999453	1
CDS_1851_Unigene_13384	ethylene-responsive transcription factor 3-like	983.911	886.641	1081.18	1.21941	0.286188	0.803452	1
CDS_1852_Unigene_13385	ethylene-responsive transcription factor 3-like	709.591	720.68	698.502	0.969226	-0.0450952	0.970566	1
CDS_1854_Unigene_13399	probable RNA-dependent RNA polymerase 1	193.396	220.523	166.268	0.75397	-0.407422	0.81683	1
CDS_1855_Unigene_134	PREDICTED: uncharacterized protein LOC109189715	786.73	710.449	863.01	1.21474	0.280646	0.812849	1
CDS_1857_Unigene_13415	receptor kinase Xa21	90.5127	61.3828	119.643	1.94912	0.962824	0.709225	1
CDS_1858_Unigene_13419	glycine-rich RNA-binding mitochondrial	207.585	240.984	174.186	0.722808	-0.468315	0.783761	1
CDS_1859_Unigene_13420	PREDICTED: uncharacterized protein LOC109168481 isoform X2	376.328	554.719	197.938	0.356826	-1.48671	0.288947	1
CDS_1860_Unigene_13428	anthranilate synthase beta subunit chloroplastic-like	391.601	277.359	505.842	1.82378	0.866929	0.528091	1
CDS_1861_Unigene_13429	scarecrow 15	159.581	115.945	203.216	1.75269	0.809572	0.673488	1
CDS_1862_Unigene_13430	scarecrow 15	648.069	946.887	349.251	0.368841	-1.43893	0.243464	1
CDS_1864_Unigene_13432	G-type lectin S-receptor-like serine threonine- kinase At4g27290	51.9482	43.1953	60.701	1.40527	0.490846	0.899179	1
CDS_1865_Unigene_13433	PREDICTED: uncharacterized protein LOC109180576	171.635	288.727	54.5429	0.188909	-2.40424	0.209294	1
CDS_1866_Unigene_13434	GDSL esterase lipase At1g28610-like	153.957	128.449	179.464	1.39716	0.482495	0.806166	1
CDS_1867_Unigene_13438	plastoglobulin- chloroplastic	406.921	373.981	439.862	1.17616	0.234089	0.864438	1
CDS_1868_Unigene_13442	ABC transporter B family member 9-like	181.772	195.516	168.027	0.859407	-0.218587	0.904924	1
CDS_1869_Unigene_1345	probable beta-1,3-galactosyltransferase 13	230.942	183.012	278.873	1.5238	0.607671	0.711296	1
CDS_1870_Unigene_13450	probable aldehyde dehydrogenase	315.845	439.91	191.78	0.435953	-1.19776	0.414975	1
CDS_1871_Unigene_13451	probable aldehyde dehydrogenase	247.158	361.477	132.838	0.367488	-1.44423	0.369307	1
CDS_1873_Unigene_13453	---NA---	63.9776	79.5703	48.3849	0.608077	-0.717675	0.825595	1
CDS_1874_Unigene_13455	phospholipid:diacylglycerol acyltransferase 1-like	283.894	200.063	367.725	1.83805	0.878176	0.563473	1
CDS_1875_Unigene_13456	phospholipid:diacylglycerol acyltransferase 1-like	282.801	240.984	324.618	1.34705	0.429805	0.778185	1
CDS_1876_Unigene_13461	NRT1 PTR FAMILY -like	280.37	273.949	286.79	1.04687	0.0660874	0.968436	1
CDS_1877_Unigene_13463	transmembrane 184C	201.16	184.148	218.172	1.18476	0.244595	0.890019	1
CDS_1879_Unigene_13472	PREDICTED: centlein-like	84.0186	27.2813	140.756	5.15944	2.36721	0.395033	1
CDS_1880_Unigene_13473	alanine--glyoxylate aminotransferase 2 homolog mitochondrial	291.332	184.148	398.515	2.1641	1.11377	0.460953	1
CDS_1881_Unigene_13475	---NA---	682.832	1129.9	235.766	0.208661	-2.26076	0.071134	0.836089
CDS_1882_Unigene_13476	chaperone dnaJ chloroplastic-like	1151.35	1052.6	1250.09	1.18762	0.248071	0.826472	1
CDS_1883_Unigene_1348	lanC GCL1	1020.31	1270.85	769.759	0.605703	-0.723317	0.526252	1
CDS_1886_Unigene_13490	---NA---	52.1854	37.5117	66.8591	1.78235	0.833782	0.825065	1
CDS_1887_Unigene_13493	Laminin subunit beta-3 like	157.411	178.465	136.357	0.764057	-0.388248	0.841044	1
CDS_1888_Unigene_13494	NAC domain-containing 17-like isoform X1	505.529	608.145	402.914	0.66253	-0.593943	0.642769	1
CDS_1889_Unigene_13495	phosphatidylinositol:ceramide inositolphosphotransferase 1-like	4172.23	2814.52	5529.95	1.9648	0.97438	0.374844	1
CDS_1890_Unigene_13496	phosphatidylinositol:ceramide inositolphosphotransferase 1 isoform X1	564.659	329.649	799.67	2.42583	1.27848	0.311923	1
CDS_1891_Unigene_13497	sodium:alanine symporter	12.0245	9.09375	14.9553	1.64457	0.717711	0.952905	1
CDS_1892_Unigene_135	probable U3 small nucleolar RNA-associated 7	175.945	202.336	149.553	0.739133	-0.436094	0.811793	1
CDS_1894_Unigene_13503	pectin acetylesterase 8-like	57.276	12.5039	102.048	8.16129	3.0288	0.409362	1
CDS_1895_Unigene_13507	transcription factor RF2a-like	425.114	336.469	513.759	1.52692	0.61062	0.649079	1
CDS_1896_Unigene_13511	lysosomal Pro-X carboxypeptidase-like	174.862	297.82	51.9038	0.174279	-2.52053	0.186205	1
CDS_1899_Unigene_13522	PREDICTED: uncharacterized protein LOC109155742	85.3331	101.168	69.4983	0.686959	-0.541704	0.840233	1
CDS_1903_Unigene_13534	---NA---	34.6848	50.0156	19.3539	0.386958	-1.36975	0.795362	1
CDS_1904_Unigene_13535	PREDICTED: uncharacterized protein LOC109176717 isoform X2	49.7835	31.8281	67.7388	2.12827	1.08968	0.779577	1
CDS_1905_Unigene_13537	late blight resistance homolog R1A-4	154.55	164.824	144.275	0.875326	-0.192108	0.923228	1
CDS_1906_Unigene_13538	rho GDP-dissociation inhibitor 1-like	129.092	161.414	96.7697	0.599512	-0.738139	0.728125	1
CDS_1907_Unigene_13541	translocase subunit chloroplastic	124.515	190.969	58.0618	0.304038	-1.71767	0.432592	1
CDS_1909_Unigene_13547	nascent polypeptide-associated complex subunit alpha 2	1411.24	394.442	2428.04	6.15564	2.62191	0.0247209	0.530761
CDS_1910_Unigene_13550	hypothetical protein DM860_013172	220.638	158.004	283.271	1.79281	0.842224	0.614214	1
CDS_1911_Unigene_13551	PREDICTED: uncharacterized protein LOC109155726 isoform X2	263.349	201.199	325.498	1.61779	0.694025	0.656562	1
CDS_1912_Unigene_13553	adenylosuccinate chloroplastic-like	332.852	329.649	336.055	1.01943	0.0277684	0.987587	1
CDS_1913_Unigene_13554	adenylosuccinate chloroplastic-like isoform X2	60.7949	12.5039	109.086	8.72414	3.12501	0.378104	1
CDS_1914_Unigene_13557	DCN1 4 isoform X1	854.932	1251.53	458.337	0.366222	-1.44921	0.220212	1
CDS_1915_Unigene_13558	DCN1 4 isoform X1	838.707	1220.84	456.577	0.373987	-1.41894	0.230864	1
CDS_1919_Unigene_13566	probable NADH dehydrogenase [ubiquinone] 1 alpha subcomplex subunit mitochondrial	721.531	670.664	772.398	1.15169	0.203755	0.865865	1
CDS_1921_Unigene_13578	PREDICTED: uncharacterized protein LOC109152439	331.987	411.492	252.481	0.613574	-0.70469	0.623844	1
CDS_1922_Unigene_13579	PREDICTED: uncharacterized protein LOC101313964	38.3817	20.4609	56.3024	2.7517	1.46032	0.76362	1
CDS_1923_Unigene_1358	aldehyde dehydrogenase family 2 member C4-like	96.2358	88.6641	103.808	1.1708	0.227489	0.930784	1
CDS_1925_Unigene_13587	calcium-binding CML39-like	749.123	1331.1	167.148	0.125571	-2.99342	0.0183563	0.443461
CDS_1926_Unigene_13588	S-acyltransferase 21-like	94.3923	130.723	58.0618	0.44416	-1.17085	0.63981	1
CDS_1928_Unigene_13591	histone deacetylase 15 isoform X2	130.614	65.9297	195.299	2.96223	1.56668	0.463845	1
CDS_1929_Unigene_13592	zinc finger CCCH domain-containing 3 isoform X2	244.326	208.02	280.632	1.34907	0.431961	0.788665	1
CDS_1930_Unigene_13599	expansin-like A1	315.613	574.043	57.1821	0.0996129	-3.32752	0.0349325	0.620959
CDS_1931_Unigene_136	eukaryotic translation initiation factor 3 subunit H isoform X2	1462.86	1442.5	1483.22	1.02823	0.0401611	0.972223	1
CDS_1932_Unigene_13600	PREDICTED: protein ODORANT1-like	147.304	233.027	61.5807	0.264264	-1.91995	0.343489	1
CDS_1933_Unigene_13603	chaperonin-like chloroplastic isoform X1	33.6865	2.27344	65.0996	28.6349	4.8397	0.430725	1
CDS_1934_Unigene_13604	chaperonin-like chloroplastic isoform X1	140.489	44.332	236.646	5.33803	2.41631	0.252796	1
CDS_1935_Unigene_13606	---NA---	26.026	4.54688	47.5051	10.4479	3.38514	0.638911	1
CDS_1936_Unigene_13611	PREDICTED: uncharacterized protein YNL011C isoform X3	75.1868	38.6484	111.725	2.8908	1.53147	0.602838	1
CDS_1938_Unigene_13618	bystin isoform X2	193.742	208.02	179.464	0.862726	-0.213026	0.904755	1
CDS_1939_Unigene_13619	bystin isoform X2	179.37	189.832	168.907	0.889772	-0.168493	0.927758	1
CDS_1941_Unigene_13622	suppressor SRP40	95.4648	81.8438	109.086	1.33286	0.41452	0.870401	1
CDS_1942_Unigene_13623	suppressor SRP40	409.269	484.242	334.295	0.690347	-0.534605	0.69217	1
CDS_1943_Unigene_13625	glutamyl-tRNA(Gln) amidotransferase subunit chloroplastic mitochondrial-like	263.186	211.43	314.942	1.48958	0.574906	0.712867	1
CDS_1944_Unigene_13626	receptor 12	141.665	163.688	119.643	0.730921	-0.452214	0.824148	1
CDS_1945_Unigene_13627	nipped-B isoform X2	224.112	114.809	333.416	2.9041	1.53809	0.359241	1
CDS_1946_Unigene_13630	U3 small nucleolar RNA-associated 18 homolog	389.307	366.024	412.591	1.12723	0.172776	0.901729	1
CDS_1947_Unigene_13631	Spg1p	110.316	217.113	3.5189	0.0162077	-5.94718	0.0331726	0.610056
CDS_1948_Unigene_1364	60S ribosomal L13-1-like	11188.4	11953.7	10423	0.871943	-0.197694	0.8615	1
CDS_1949_Unigene_13643	THO complex subunit 7A-like	194.097	250.078	138.117	0.552294	-0.85649	0.624881	1
CDS_1950_Unigene_13644	THO complex subunit 7A-like	209.201	259.172	159.23	0.614381	-0.702796	0.679091	1
CDS_1951_Unigene_13645	bifunctional chloroplastic-like	31.5316	45.4688	17.5945	0.386958	-1.36975	0.812951	1
CDS_1952_Unigene_13648	major facilitator superfamily domain-containing 12	145.851	103.441	188.261	1.81998	0.863921	0.666887	1
CDS_1953_Unigene_13649	PREDICTED: uncharacterized protein LOC109172437	618.366	575.18	661.553	1.15017	0.201844	0.870838	1
CDS_1954_Unigene_1365	60S ribosomal L13-1-like	938.937	691.125	1186.75	1.71713	0.779996	0.49973	1
CDS_1955_Unigene_13650	PREDICTED: uncharacterized protein LOC109180617	423.093	306.914	539.271	1.75708	0.813176	0.54534	1
CDS_1956_Unigene_13653	probable inactive ATP-dependent zinc metalloprotease FTSHI chloroplastic	143.938	168.234	119.643	0.711166	-0.491742	0.807318	1
CDS_1957_Unigene_13659	homeobox knotted-1-like 3	37.1609	60.2461	14.0756	0.233635	-2.09767	0.674865	1
CDS_1959_Unigene_13660	Homeobox knotted-1-like 3	318.781	559.266	78.2955	0.139997	-2.83653	0.0656226	0.809385
CDS_1960_Unigene_13661	hypothetical protein B456_004G277300	54.8741	6.82031	102.928	15.0914	3.91565	0.317816	1
CDS_1961_Unigene_13664	oxysterol-binding -related 2A-like isoform X1	214.385	347.836	80.9347	0.232681	-2.10358	0.224055	1
CDS_1962_Unigene_13667	PREDICTED: uncharacterized protein LOC109153882 isoform X2	118.703	77.2969	160.11	2.07136	1.05058	0.636272	1
CDS_1963_Unigene_13676	chaperone dnaJ 6-like	158.098	126.176	190.021	1.506	0.59072	0.760087	1
CDS_1964_Unigene_13677	PREDICTED: uncharacterized protein LOC109162430	249.668	360.34	138.997	0.385737	-1.37431	0.39042	1
CDS_1965_Unigene_13678	cytochrome P450 81E8-like	333.134	164.824	501.443	3.04229	1.60516	0.27182	1
CDS_1966_Unigene_13679	cytochrome P450 81E8-like	584.498	170.508	998.488	5.85596	2.54991	0.0505372	0.719904
CDS_1971_Unigene_13684	ABC transporter G family member 21	148.451	188.695	108.206	0.573444	-0.802276	0.685345	1
CDS_1972_Unigene_13685	calcium load-activated calcium channel-like	619.142	609.281	629.003	1.03237	0.0459589	0.972144	1
CDS_1973_Unigene_13687	PREDICTED: uncharacterized protein LOC109183673	147.067	137.543	156.591	1.13849	0.187119	0.928657	1
CDS_1974_Unigene_13688	PREDICTED: uncharacterized protein LOC109183673	137.662	120.492	154.832	1.28499	0.36176	0.863039	1
CDS_1975_Unigene_13695	PREDICTED: uncharacterized protein LOC109218161	404.119	485.379	322.859	0.665169	-0.588207	0.664262	1
CDS_1976_Unigene_13697	F-box kelch-repeat At3g06240-like	305.941	196.652	415.23	2.11149	1.07826	0.467854	1
CDS_1977_Unigene_13698	phosphatidylinositol 4-kinase gamma 4-like	1333.22	809.344	1857.1	2.29457	1.19823	0.286204	1
CDS_1978_Unigene_13700	probable WRKY transcription factor 7	642.317	452.414	832.22	1.83951	0.87932	0.472836	1
CDS_1980_Unigene_13703	calnexin homolog 1-like	1137.14	821.848	1452.43	1.76727	0.821521	0.468129	1
CDS_1981_Unigene_13704	kinesin KIN-13A	51.6417	71.6133	31.6701	0.442238	-1.17711	0.753805	1
CDS_1982_Unigene_13709	probable calcium-binding CML22	41.9401	36.375	47.5051	1.30598	0.385136	0.935627	1
CDS_1983_Unigene_13712	myb-related Myb4-like isoform X2	330.786	54.5625	607.01	11.125	3.47574	0.0266442	0.546207
CDS_1984_Unigene_13715	PREDICTED: uncharacterized protein LOC109155677	70.7832	11.3672	130.199	11.454	3.51777	0.27998	1
CDS_1985_Unigene_13720	malate mitochondrial	70.5509	44.332	96.7697	2.18284	1.12621	0.712304	1
CDS_1986_Unigene_13721	PREDICTED: uncharacterized protein LOC109153154	67.1951	34.1016	100.289	2.94088	1.55625	0.622956	1
CDS_1988_Unigene_13723	PREDICTED: uncharacterized protein LOC109151084	75.849	52.2891	99.4089	1.90114	0.926866	0.750733	1
CDS_1989_Unigene_13724	PREDICTED: uncharacterized protein LOC109151084	32.7425	52.2891	13.1959	0.252364	-1.98642	0.722908	1
CDS_1990_Unigene_13727	PREDICTED: uncharacterized protein slp1-like isoform X2	73.7584	45.4688	102.048	2.24436	1.1663	0.694468	1
CDS_1991_Unigene_13728	PREDICTED: uncharacterized protein slp1-like isoform X2	408.216	541.078	275.354	0.508898	-0.97455	0.472551	1
CDS_1992_Unigene_13732	phosphoglycerate mutase 1 isoform X2	282.801	240.984	324.618	1.34705	0.429805	0.778185	1
CDS_1994_Unigene_13735	PREDICTED: uncharacterized protein LOC109173619	37.7589	22.7344	52.7835	2.32175	1.21521	0.805488	1
CDS_1995_Unigene_13736	PREDICTED: uncharacterized protein LOC104084623 isoform X4	38.7128	27.2813	50.1443	1.83805	0.878176	0.856549	1
CDS_1996_Unigene_13739	oleoyl-acyl carrier chloroplastic	290.729	396.715	184.742	0.46568	-1.10259	0.464552	1
CDS_1997_Unigene_13752	signal recognition particle receptor subunit alpha-like	2509.96	1989.26	3030.65	1.52351	0.607398	0.575845	1
CDS_1998_Unigene_13760	PREDICTED: uncharacterized protein LOC109151902 isoform X1	289.879	256.898	322.859	1.25676	0.329706	0.828094	1
CDS_1999_Unigene_13762	hypothetical protein DM860_014509	25.6059	12.5039	38.7079	3.09566	1.63025	0.816758	1
CDS_2000_Unigene_13763	pectinesterase 31-like isoform X2	357.548	279.633	435.464	1.55727	0.639019	0.650301	1
CDS_2001_Unigene_13764	PREDICTED: uncharacterized protein LOC109149844	281.922	139.816	424.027	3.03274	1.60062	0.299513	1
CDS_2002_Unigene_13765	AAA+-type ATPase	212.285	185.285	239.285	1.29144	0.368983	0.829144	1
CDS_2003_Unigene_13766	PREDICTED: uncharacterized protein LOC109159226	258.807	219.387	298.227	1.35937	0.442933	0.778649	1
CDS_2004_Unigene_13768	transcription factor BIM2 isoform X1	67.5955	18.1875	117.003	6.43318	2.68553	0.408038	1
CDS_2005_Unigene_1377	adenylyltransferase and sulfurtransferase MOCS3	48.0982	36.375	59.8213	1.64457	0.717711	0.859284	1
CDS_2006_Unigene_13770	PREDICTED: uncharacterized protein LOC109152812 isoform X3	194.953	113.672	276.234	2.4301	1.28101	0.467661	1
CDS_2007_Unigene_13776	PREDICTED: uncharacterized protein LOC109186640	154.589	281.906	27.2715	0.0967395	-3.36975	0.106703	0.961763
CDS_2008_Unigene_13777	ribonuclease 2-like	94.5456	65.9297	123.161	1.86807	0.901551	0.719607	1
CDS_2009_Unigene_1378	PREDICTED: uncharacterized protein LOC109182012	208.475	93.211	323.739	3.47318	1.79626	0.301163	1
CDS_2010_Unigene_13780	constitutive photomorphogenesis 10	103.55	98.8946	108.206	1.09416	0.12982	0.960954	1
CDS_2011_Unigene_13783	ATG8-interacting 2-like isoform X2	934.207	987.809	880.605	0.891473	-0.165737	0.885546	1
CDS_2012_Unigene_13784	NAC domain-containing 17-like	665.56	778.653	552.467	0.709517	-0.495091	0.682402	1
CDS_2013_Unigene_13785	NAC domain-containing 17-like	135.794	127.313	144.275	1.13323	0.180446	0.934329	1
CDS_2014_Unigene_13786	histone acetyltransferase HAC1-like	94.511	77.2969	111.725	1.4454	0.53147	0.833946	1
CDS_2015_Unigene_13788	PREDICTED: uncharacterized protein LOC109187173 isoform X3	110.969	176.191	45.7457	0.259636	-1.94544	0.401953	1
CDS_2016_Unigene_13790	pyrophosphate--fructose 6-phosphate 1-phosphotransferase subunit beta-like	2468.59	2588.31	2348.87	0.90749	-0.140046	0.896665	1
CDS_2017_Unigene_13791	PREDICTED: uncharacterized protein LOC109159236	92.4943	176.191	8.79725	0.0499301	-4.32395	0.125568	1
CDS_2019_Unigene_13793	---NA---	30.1774	56.836	3.5189	0.0619133	-4.01361	0.53279	1
CDS_2020_Unigene_13797	PREDICTED: protein FREE1	329.338	154.594	504.082	3.26069	1.70518	0.245974	1
CDS_2021_Unigene_13798	PREDICTED: protein FREE1	60.0535	68.2031	51.9038	0.761017	-0.393999	0.909955	1
CDS_2022_Unigene_138	serine threonine- kinase CDL1 isoform X1	323.753	284.18	363.326	1.27851	0.354462	0.808255	1
CDS_2023_Unigene_13802	EARLY RESPONSIVE TO DEHYDRATION 15-like	5415.39	2982.75	7848.03	2.63114	1.39569	0.211166	1
CDS_2024_Unigene_13803	---NA---	1000.53	1076.47	924.591	0.858908	-0.219425	0.847486	1
CDS_2025_Unigene_13804	cysteine--tRNA ligase cytoplasmic isoform X2	491.212	384.211	598.213	1.55699	0.63876	0.621526	1
CDS_2026_Unigene_13805	galactan beta-1,4-galactosyltransferase GALS3-like	88.8421	147.773	29.9106	0.202409	-2.30466	0.387357	1
CDS_2027_Unigene_13807	galactan beta-1,4-galactosyltransferase GALS3-like	94.1106	93.211	95.0103	1.0193	0.0275841	0.996814	1
CDS_2028_Unigene_13809	histone partial	345.928	686.578	5.27835	0.00768791	-7.02319	0.000149748	0.0182754
CDS_2029_Unigene_1381	-family transcriptional regulator	28.2697	47.7422	8.79725	0.184266	-2.44014	0.705927	1
CDS_2030_Unigene_13810	transcription factor bHLH155-like isoform X3	33.9484	31.8281	36.0687	1.13323	0.180446	0.979345	1
CDS_2031_Unigene_13811	F-box LRR-repeat 3-like	104.638	30.6914	178.584	5.8187	2.5407	0.299251	1
CDS_2032_Unigene_13813	iron-sulfur NUBPL isoform X1	148.07	111.398	184.742	1.65839	0.729784	0.714313	1
CDS_2033_Unigene_13814	PREDICTED: uncharacterized protein LOC109180599 isoform X1	223.613	90.9375	356.289	3.91795	1.9701	0.246083	1
CDS_2034_Unigene_13816	transmembrane 87A	981.499	1433.4	529.594	0.369467	-1.43648	0.216247	1
CDS_2035_Unigene_13818	hypothetical protein DM860_009174	482.558	467.192	497.924	1.06578	0.0919123	0.945573	1
CDS_2036_Unigene_13819	PREDICTED: uncharacterized protein LOC109159568	417.908	319.418	516.399	1.61669	0.693039	0.607215	1
CDS_2037_Unigene_13820	haloacid dehalogenase-like hydrolase domain-containing Sgpp	161.854	120.492	203.216	1.68655	0.754077	0.692764	1
CDS_2038_Unigene_13822	apoptosis-inducing factor 2-like	4776.06	7428.46	2123.66	0.285881	-1.80651	0.107789	0.964719
CDS_2039_Unigene_13826	PREDICTED: uncharacterized protein LOC109153259 isoform X1	189.047	88.6641	289.429	3.26434	1.70679	0.343633	1
CDS_2040_Unigene_13829	malonyl-coenzyme:anthocyanin 5-O-glucoside-6 -O-malonyltransferase-like	69.5871	86.3906	52.7835	0.610986	-0.710788	0.817036	1
CDS_2042_Unigene_13832	PREDICTED: uncharacterized protein LOC109181715 isoform X1	304.31	298.957	309.663	1.03581	0.0507612	0.975654	1
CDS_2044_Unigene_13839	L-type lectin-domain containing receptor kinase -like	78.6116	127.313	29.9106	0.234939	-2.08964	0.467814	1
CDS_2045_Unigene_1384	PREDICTED: ASC1-like protein	211.998	221.66	202.337	0.912824	-0.131592	0.939782	1
CDS_2046_Unigene_13840	probable cytokinin riboside 5 -monophosphate phosphoribohydrolase LOGL10	114.497	129.586	99.4089	0.767127	-0.382462	0.866204	1
CDS_2047_Unigene_13842	pentatricopeptide repeat-containing At3g62890-like	251.65	373.981	129.32	0.345792	-1.53202	0.338666	1
CDS_2048_Unigene_13843	pentatricopeptide repeat-containing At3g62890-like	64.3828	90.9375	37.8282	0.41598	-1.26541	0.695323	1
CDS_2049_Unigene_13847	outer envelope mitochondrial-like	190.915	284.18	97.6495	0.343619	-1.54112	0.387458	1
CDS_2050_Unigene_13848	---NA---	90.5819	38.6484	142.515	3.68748	1.88264	0.47117	1
CDS_2051_Unigene_13850	pyruvate dehydrogenase E1 component subunit beta- chloroplastic-like	812.993	506.977	1119.01	2.20722	1.14223	0.334651	1
CDS_2052_Unigene_13851	phosphoinositide phosphatase SAC8 isoform X3	263.571	113.672	413.471	3.6374	1.86291	0.241721	1
CDS_2053_Unigene_13852	phosphoinositide phosphatase SAC8 isoform X2	66.9035	43.1953	90.6117	2.09772	1.06882	0.735548	1
CDS_2054_Unigene_13854	SWI SNF-related matrix-associated actin-dependent regulator of chromatin subfamily A member 3-like 1	61.3433	106.852	15.835	0.148197	-2.75442	0.425531	1
CDS_2055_Unigene_13855	SWI SNF-related matrix-associated actin-dependent regulator of chromatin subfamily A member 3-like 1	53.7915	102.305	5.27835	0.0515944	-4.27664	0.285463	1
CDS_2056_Unigene_13857	PREDICTED: uncharacterized protein LOC109186803	374.238	345.563	402.914	1.16597	0.221525	0.874912	1
CDS_2057_Unigene_13858	PREDICTED: uncharacterized protein LOC109149649 isoform X1	305.032	336.469	273.594	0.813135	-0.298434	0.840326	1
CDS_2058_Unigene_13860	PREDICTED: uncharacterized protein LOC109155320 isoform X1	183.452	163.688	203.216	1.24149	0.312073	0.864322	1
CDS_2059_Unigene_13861	phospholipase A1- chloroplastic-like	58.65	9.09375	108.206	11.899	3.57276	0.333833	1
CDS_2060_Unigene_13865	F-box SKIP5 isoform X1	148.164	225.07	71.2577	0.316602	-1.65926	0.408474	1
CDS_2061_Unigene_13867	nuclear poly(A) polymerase 4-like	139.787	217.113	62.4605	0.287686	-1.79743	0.385748	1
CDS_2062_Unigene_1387	---NA---	78.8341	39.7852	117.883	2.96299	1.56705	0.582715	1
CDS_2063_Unigene_13870	mitogen-activated kinase kinase kinase 1-like isoform X1	495.215	528.574	461.856	0.873776	-0.194665	0.880191	1
CDS_2064_Unigene_13871	probable leucine-rich repeat receptor kinase At5g63930	526.084	661.57	390.598	0.59041	-0.760211	0.549696	1
CDS_2065_Unigene_13873	ABSCISIC ACID-INSENSITIVE 5 5 isoform X2	265.148	318.281	212.014	0.66612	-0.586145	0.705341	1
CDS_2066_Unigene_13878	omega-6 fatty acid chloroplastic	65.3566	2.27344	128.44	56.4959	5.82007	0.134242	1
CDS_2067_Unigene_1388	heat stress transcription factor B-2b	209.799	322.828	96.7697	0.299756	-1.73814	0.313989	1
CDS_2068_Unigene_13882	uncharacterized membrane At1g16860-like	613.345	779.789	446.9	0.573104	-0.803131	0.514347	1
CDS_2069_Unigene_13882	short-chain dehydrogenase reductase SDRA-like	882.204	948.024	816.385	0.861144	-0.215674	0.852399	1
CDS_2070_Unigene_13883	D-aminoacyl-tRNA deacylase-like	277.237	176.191	378.282	2.14699	1.10232	0.473168	1
CDS_2071_Unigene_13884	D-aminoacyl-tRNA deacylase-like	57.2216	15.9141	98.5292	6.19133	2.63025	0.46774	1
CDS_2072_Unigene_13884	D-aminoacyl-tRNA deacylase-like	215.122	163.688	266.557	1.62845	0.703498	0.676817	1
CDS_2073_Unigene_1389	heat stress transcription factor B-2b-like	41.0306	75.0235	7.0378	0.093808	-3.41415	0.473433	1
CDS_2074_Unigene_13890	91 kDa in cob intron	66.1572	71.6133	60.701	0.847622	-0.238507	0.943378	1
CDS_2075_Unigene_13892	PREDICTED: uncharacterized protein LOC109152905	311.55	405.809	217.292	0.535454	-0.901164	0.539583	1
CDS_2077_Unigene_13908	probable receptor kinase At5g18500 isoform X1	540.585	579.727	501.443	0.864965	-0.209287	0.868535	1
CDS_2078_Unigene_13911	rhodanese-like domain-containing chloroplastic	343.962	248.941	438.983	1.7634	0.818358	0.566337	1
CDS_2080_Unigene_13913	WD and tetratricopeptide repeats 1-like isoform X2	452.939	458.098	447.78	0.977477	-0.0328656	0.981261	1
CDS_2081_Unigene_13915	DETOXIFICATION 54-like	33.0638	4.54688	61.5807	13.5435	3.75953	0.525049	1
CDS_2082_Unigene_13917	PREDICTED: uncharacterized protein LOC104212374	169.797	155.731	183.862	1.18065	0.239576	0.900341	1
CDS_2083_Unigene_13918	hypothetical protein WP50_21920	43.5908	43.1953	43.9862	1.01831	0.0261773	1	1
CDS_2084_Unigene_13920	two-component response regulator-like APRR1	124.649	118.219	131.079	1.10878	0.148977	0.949175	1
CDS_2085_Unigene_13921	glycylpeptide N-tetradecanoyltransferase 1-like	133.678	186.422	80.9347	0.434148	-1.20374	0.5652	1
CDS_2086_Unigene_13925	nudix hydrolase 8	170.765	39.7852	301.746	7.58438	2.92303	0.136391	1
CDS_2087_Unigene_13927	probable pyridoxal 5 -phosphate synthase subunit PDX2 isoform X1	363.642	127.313	599.972	4.71259	2.23652	0.122886	1
CDS_2088_Unigene_13929	SAC3 family A-like isoform X3	53.495	84.1172	22.8728	0.271916	-1.87877	0.610625	1
CDS_2089_Unigene_13930	PREDICTED: uncharacterized protein LOC109169177	136.812	81.8438	191.78	2.34325	1.22851	0.554324	1
CDS_2090_Unigene_13932	FRIGIDA 4a	48.9433	47.7422	50.1443	1.05031	0.0708212	0.992021	1
CDS_2091_Unigene_13934	polyadenylate-binding 2-like	414.251	466.055	362.447	0.777691	-0.362731	0.787684	1
CDS_2092_Unigene_13937	PREDICTED: uncharacterized protein LOC109173747	517.806	693.399	342.213	0.49353	-1.01879	0.426034	1
CDS_2093_Unigene_13939	B-box domain 30-like	451.663	602.461	300.866	0.499395	-1.00175	0.448543	1
CDS_2094_Unigene_13944	acyl- thioesterase 1 homolog 1-like isoform X1	210.605	14.7773	406.433	27.5038	4.78156	0.0149511	0.388916
CDS_2095_Unigene_13947	PREDICTED: uncharacterized protein LOC109174339	133.392	222.797	43.9862	0.197428	-2.34061	0.277574	1
CDS_2098_Unigene_13950	armadillo repeat-containing 8	59.2381	18.1875	100.289	5.51415	2.46314	0.484501	1
CDS_2099_Unigene_13951	probable acyl-activating enzyme peroxisomal	462.72	525.164	400.275	0.76219	-0.391778	0.764529	1
CDS_2100_Unigene_13953	PREDICTED: uncharacterized protein LOC109176807	469.016	277.359	660.673	2.38201	1.25218	0.342031	1
CDS_2101_Unigene_13954	beta-galactosidase 9-like	324.48	247.805	401.155	1.61883	0.694954	0.632371	1
CDS_2102_Unigene_13955	ABSCISIC ACID-INSENSITIVE 5 2 isoform X2	186.595	214.84	158.35	0.737063	-0.440141	0.805144	1
CDS_2103_Unigene_13956	histone H2A	284.304	36.375	532.234	14.6318	3.87104	0.0210575	0.478703
CDS_2104_Unigene_1396	gibberellin-regulated 14-like	762.66	1291.31	234.007	0.181216	-2.46422	0.0468806	0.698778
CDS_2105_Unigene_13960	scarecrow 21	1121.63	700.219	1543.04	2.20365	1.1399	0.317049	1
CDS_2106_Unigene_13962	omega-3 fatty acid chloroplastic-like	2902.6	435.363	5369.84	12.3342	3.62459	0.00232218	0.123626
CDS_2107_Unigene_13964	omega-3 fatty acid chloroplastic-like	1505.88	270.539	2741.22	10.1324	3.34091	0.00525839	0.211477
CDS_2108_Unigene_13966	UPF0481 At3g47200 isoform X2	45.3156	54.5625	36.0687	0.661053	-0.597162	0.888107	1
CDS_2109_Unigene_13967	UPF0481 At3g47200 isoform X1	266.857	450.141	83.5739	0.185662	-2.42925	0.131511	1
CDS_2110_Unigene_1397	---NA---	114.092	219.387	8.79725	0.0400993	-4.64028	0.0697177	0.830445
CDS_2112_Unigene_13971	polynucleotide 5 -hydroxyl-kinase NOL9	74.228	6.82031	141.636	20.7667	4.3762	0.184001	1
CDS_2113_Unigene_13972	SART-1 family DOT2 isoform X2	345.307	183.012	507.601	2.7736	1.47176	0.306783	1
CDS_2116_Unigene_1398	probable BOI-related E3 ubiquitin- ligase 2	77.2081	68.2031	86.213	1.26406	0.338068	0.909855	1
CDS_2117_Unigene_13980	serine-threonine kinase receptor-associated -like	600.554	791.156	409.952	0.518168	-0.948509	0.444027	1
CDS_2118_Unigene_13981	serine-threonine kinase receptor-associated -like isoform X1	111.29	128.449	94.1306	0.732823	-0.448463	0.844979	1
CDS_2119_Unigene_13984	PREDICTED: uncharacterized protein LOC109149839 isoform X1	206.226	326.238	86.213	0.264264	-1.91995	0.271713	1
CDS_2120_Unigene_13986	phosphoinositide phosphatase SAC1 isoform X1	41.2778	22.7344	59.8213	2.63131	1.39578	0.758866	1
CDS_2121_Unigene_13989	phosphoinositide phosphatase SAC1 isoform X1	318.998	444.457	193.539	0.435451	-1.19942	0.412864	1
CDS_2122_Unigene_1399	probable BOI-related E3 ubiquitin- ligase 2	103.343	167.098	39.5876	0.236913	-2.07757	0.390388	1
CDS_2123_Unigene_13990	PREDICTED: uncharacterized protein LOC109184807 isoform X2	136.476	148.91	124.041	0.832993	-0.263623	0.90021	1
CDS_2124_Unigene_14	CTD small phosphatase 2	101.494	181.875	21.1134	0.116087	-3.10672	0.219912	1
CDS_2126_Unigene_14002	uncharacterized membrane At3g27390-like	340.75	119.355	562.144	4.70983	2.23568	0.130409	1
CDS_2127_Unigene_14003	uncharacterized membrane At3g27390-like	346.671	125.039	568.302	4.545	2.18428	0.136735	1
CDS_2130_Unigene_14008	SDA1 homolog isoform X2	284.793	410.356	159.23	0.38803	-1.36576	0.370765	1
CDS_2131_Unigene_1401	importin subunit alpha-9	598.177	820.711	375.643	0.457704	-1.12751	0.364751	1
CDS_2132_Unigene_14013	PREDICTED: protein NEN1-like	60.0091	25.0078	95.0103	3.79922	1.9257	0.576103	1
CDS_2133_Unigene_14015	methyltransferase 13	107.104	87.5274	126.68	1.44732	0.533387	0.820732	1
CDS_2134_Unigene_14018	pleckstrin homology domain-containing 1-like	722.346	1024.18	420.508	0.410579	-1.28427	0.287281	1
CDS_2137_Unigene_14027	sorting nexin 1-like	149.024	115.945	182.103	1.57059	0.65131	0.743353	1
CDS_2138_Unigene_14030	UPF0496 1-like	49.0174	52.2891	45.7457	0.874861	-0.192874	0.965017	1
CDS_2139_Unigene_14031	transcription factor AGL20	691.675	667.254	716.096	1.0732	0.101917	0.934162	1
CDS_2141_Unigene_14034	PREDICTED: uncharacterized protein LOC109155884	243.644	388.758	98.5292	0.253446	-1.98025	0.22744	1
CDS_2142_Unigene_14035	FAR1-RELATED SEQUENCE 5 isoform X1	267.668	270.539	264.797	0.978776	-0.0309495	0.986047	1
CDS_2143_Unigene_14036	ethylene-responsive transcription factor 3-like	315.03	86.3906	543.67	6.29316	2.65378	0.0844586	0.894018
CDS_2144_Unigene_14038	polyadenylate-binding 3-like	114.245	154.594	73.8969	0.478007	-1.0649	0.636063	1
CDS_2145_Unigene_14039	homeobox-leucine zipper ATHB-13-like	58.8524	115.945	1.75945	0.0151748	-6.04218	0.146739	1
CDS_2149_Unigene_14045	auxin-responsive SAUR36-like	193.865	283.043	104.687	0.369863	-1.43494	0.417004	1
CDS_2150_Unigene_14048	PREDICTED: uncharacterized protein LOC109169548	37.1906	21.5977	52.7835	2.44394	1.28921	0.796582	1
CDS_2152_Unigene_14050	phagocyte signaling-impaired isoform X2	93.1716	69.3399	117.003	1.68739	0.754794	0.766275	1
CDS_2154_Unigene_14053	FACT complex subunit SPT16-like	16.9718	2.27344	31.6701	13.9305	3.80017	0.710208	1
CDS_2155_Unigene_14055	ELMO domain-containing C	441.305	378.527	504.082	1.33169	0.413262	0.756172	1
CDS_2156_Unigene_14057	type I cytoskeletal 9-like	135.329	193.242	77.4158	0.400615	-1.31971	0.526568	1
CDS_2157_Unigene_14058	trihelix transcription factor ASIL2	425.959	449.004	402.914	0.897351	-0.156256	0.907652	1
CDS_2158_Unigene_14060	3-ketoacyl- synthase 20-like	129.28	186.422	72.1374	0.386958	-1.36975	0.52091	1
CDS_2160_Unigene_14077	PREDICTED: protein YLS3-like	74.4107	105.715	43.1065	0.407762	-1.2942	0.659592	1
CDS_2162_Unigene_14082	probable magnesium transporter NIPA6 isoform X3	54.2019	39.7852	68.6185	1.72473	0.786368	0.830635	1
CDS_2164_Unigene_14086	PREDICTED: uncharacterized protein LOC109179904	326.323	306.914	345.732	1.12648	0.171819	0.907665	1
CDS_2165_Unigene_14087	PREDICTED: uncharacterized protein LOC109179904	49.3387	4.54688	94.1306	20.7022	4.37172	0.312258	1
CDS_2166_Unigene_14089	ras-related RABC2a	137.558	154.594	120.522	0.779606	-0.359182	0.862596	1
CDS_2167_Unigene_1409	ABC transporter G family member 11-like	1779.81	783.199	2776.41	3.54496	1.82577	0.103565	0.955596
CDS_2168_Unigene_14090	ras-related RABC2a	134.074	143.227	124.921	0.872191	-0.197284	0.926811	1
CDS_2169_Unigene_14092	disulfide-isomerase chloroplastic isoform X2	151.134	231.891	70.378	0.303496	-1.72025	0.387707	1
CDS_2170_Unigene_14093	PREDICTED: uncharacterized protein LOC109160270 isoform X3	25.7542	21.5977	29.9106	1.3849	0.469784	0.950635	1
CDS_2171_Unigene_14094	PREDICTED: uncharacterized protein LOC109178241	396.918	394.442	399.395	1.01256	0.0180053	0.992229	1
CDS_2172_Unigene_14095	PREDICTED: uncharacterized protein LOC109178241	278.561	304.641	252.481	0.828783	-0.270934	0.859549	1
CDS_2173_Unigene_14096	PREDICTED: uncharacterized protein LOC109178241	396.785	366.024	427.546	1.16808	0.224144	0.871196	1
CDS_2174_Unigene_141	---NA---	96.1369	150.047	42.2268	0.281424	-1.82918	0.465069	1
CDS_2175_Unigene_14102	PREDICTED: uncharacterized protein LOC109164572	240.56	260.309	220.811	0.848266	-0.237412	0.883702	1
CDS_2176_Unigene_14107	equilibrative nucleotide transporter 1-like	143.691	220.523	66.8591	0.303184	-1.72174	0.398765	1
CDS_2177_Unigene_14108	equilibrative nucleotide transporter 1-like isoform X1	413.094	556.992	269.196	0.483303	-1.049	0.438466	1
CDS_2178_Unigene_14109	squamosa promoter-binding 7	270.238	90.9375	449.539	4.94339	2.3055	0.149455	1
CDS_2179_Unigene_14112	PREDICTED: TIP41-like protein	157.535	152.32	162.749	1.06847	0.0955409	0.964438	1
CDS_2180_Unigene_14114	PREDICTED: CDK5RAP1-like protein	125.563	106.852	144.275	1.35024	0.433212	0.842997	1
CDS_2181_Unigene_14115	kinesin KIN-13B isoform X1	54.7405	79.5703	29.9106	0.375902	-1.41157	0.695535	1
CDS_2182_Unigene_1412	pre-mRNA-splicing factor ATP-dependent RNA helicase DEAH7 isoform X2	394.877	458.098	331.656	0.723986	-0.465967	0.732617	1
CDS_2183_Unigene_14121	histone deacetylase 5	26.9304	39.7852	14.0756	0.35379	-1.49903	0.82218	1
CDS_2184_Unigene_14122	histone deacetylase 5	361.245	452.414	270.076	0.596965	-0.744281	0.595193	1
CDS_2185_Unigene_14123	histone deacetylase 5	24.8201	25.0078	24.6323	0.984984	-0.0218281	1	1
CDS_2186_Unigene_14125	hydroxyproline O-galactosyltransferase GALT3	66.8392	93.211	40.4673	0.434148	-1.20374	0.702062	1
CDS_2187_Unigene_14129	nuclear transcription factor Y subunit A-3-like isoform X1	502.05	624.059	380.041	0.608983	-0.715526	0.57728	1
CDS_2189_Unigene_14132	hypothetical protein DM860_007090	58.4127	14.7773	102.048	6.90571	2.78779	0.437877	1
CDS_2190_Unigene_14134	DEAD-box ATP-dependent RNA helicase 57	204.817	138.68	270.955	1.95382	0.966298	0.574779	1
CDS_2191_Unigene_14137	probable histone	115.872	25.0078	206.735	8.26683	3.04733	0.198753	1
CDS_2192_Unigene_1414	---NA---	6.04933	6.82031	5.27835	0.773916	-0.369751	0.985678	1
CDS_2194_Unigene_14145	PREDICTED: uncharacterized protein LOC109157564	103.555	25.0078	182.103	7.28184	2.8643	0.250222	1
CDS_2195_Unigene_14146	ubiquitin, partial	438.088	221.66	654.515	2.95279	1.56208	0.24718	1
CDS_2196_Unigene_14149	NUCLEAR FUSION DEFECTIVE chloroplastic mitochondrial-like isoform X2	469.402	483.106	455.697	0.943267	-0.0842621	0.949385	1
CDS_2197_Unigene_14150	PGPD14	248.003	271.676	224.33	0.825726	-0.276265	0.862864	1
CDS_2198_Unigene_14153	probable RNA-dependent RNA polymerase 5	105.498	22.7344	188.261	8.2809	3.04979	0.219633	1
CDS_2199_Unigene_14155	chaperone dnaj partial	293.378	350.109	236.646	0.67592	-0.565076	0.705551	1
CDS_2200_Unigene_14158	ATP-dependent RNA helicase DB10 isoform X1	16.0772	21.5977	10.5567	0.488789	-1.03272	0.918454	1
CDS_2201_Unigene_1416	60S ribosomal L4-1-like	180.521	172.781	188.261	1.08959	0.123788	0.948935	1
CDS_2202_Unigene_14163	cytochrome P450 CYP82D47-like	74.1883	92.0742	56.3024	0.611489	-0.709601	0.809782	1
CDS_2205_Unigene_14169	PREDICTED: uncharacterized protein LOC109159139	506.844	479.695	533.993	1.11319	0.154702	0.905647	1
CDS_2206_Unigene_1417	hypothetical protein DM860_005502	210.239	322.828	97.6495	0.302481	-1.72508	0.317072	1
CDS_2207_Unigene_14171	eukaryotic translation initiation factor 3 subunit G	1015.44	803.66	1227.22	1.52703	0.610732	0.593345	1
CDS_2208_Unigene_14172	eukaryotic translation initiation factor 3 subunit G	279.999	150.047	409.952	2.73216	1.45004	0.346743	1
CDS_2209_Unigene_1418	nudix hydrolase 2-like	201.714	2.27344	401.155	176.453	7.46314	0.00149709	0.0964281
CDS_2210_Unigene_14186	serine arginine-rich SC35-like splicing factor SCL30A isoform X1	1198.88	1189.01	1208.74	1.0166	0.0237478	0.984531	1
CDS_2212_Unigene_14196	probable beta-D-xylosidase 6	93.6805	147.773	39.5876	0.267894	-1.90027	0.455847	1
CDS_2213_Unigene_14198	probable transcription factor 21 isoform X1	157.807	34.1016	281.512	8.2551	3.04529	0.136816	1
CDS_2214_Unigene_14202	probable xyloglucan endotransglucosylase hydrolase 32	28.2302	31.8281	24.6323	0.773916	-0.369751	0.957997	1
CDS_2215_Unigene_14203	probable xyloglucan endotransglucosylase hydrolase 32	125.291	225.07	25.512	0.113351	-3.14113	0.170072	1
CDS_2216_Unigene_14207	small subunit processome component 20 homolog	440.351	373.981	506.722	1.35494	0.43823	0.741988	1
CDS_2217_Unigene_1421	glyoxysomal fatty acid beta-oxidation multifunctional MFP-a	861.743	1008.27	715.216	0.70935	-0.49543	0.670018	1
CDS_2219_Unigene_14216	PREDICTED: uncharacterized protein LOC109158327 isoform X2	231.016	288.727	173.306	0.600242	-0.736384	0.652146	1
CDS_2220_Unigene_14217	PREDICTED: uncharacterized protein LOC109158327 isoform X2	226.929	287.59	166.268	0.578143	-0.790503	0.630936	1
CDS_2221_Unigene_14222	diphthamide biosynthesis 1	93.305	97.7578	88.8522	0.908901	-0.137805	0.959774	1
CDS_2222_Unigene_14224	PREDICTED: uncharacterized protein LOC109178313 isoform X1	62.5049	43.1953	81.8144	1.89406	0.92148	0.781655	1
CDS_2223_Unigene_14226	acid phosphatase 1	68.1587	93.211	43.1065	0.462462	-1.11259	0.720006	1
CDS_2224_Unigene_1423	alpha- partial	49.0025	71.6133	26.3917	0.368531	-1.44014	0.712973	1
CDS_2225_Unigene_14230	PHOTOPERIOD-INDEPENDENT EARLY FLOWERING 1 isoform X1	87.2459	36.375	138.117	3.79702	1.92487	0.472657	1
CDS_2226_Unigene_14231	non-structural maintenance of chromosomes element 3 homolog	47.9153	38.6484	57.1821	1.47955	0.565154	0.890591	1
CDS_2227_Unigene_14233	serine threonine- kinase SRPK-like isoform X2	26.6536	29.5547	23.7526	0.803682	-0.315304	0.967106	1
CDS_2229_Unigene_14242	unnamed protein product, partial	136.011	113.672	158.35	1.39305	0.478246	0.819343	1
CDS_2230_Unigene_14244	MLO 14	47.2926	40.9219	53.6632	1.31136	0.391061	0.927034	1
CDS_2231_Unigene_14247	PREDICTED: uncharacterized protein LOC109177390	167.572	221.66	113.485	0.511975	-0.965854	0.60546	1
CDS_2232_Unigene_14251	diphosphomevalonate decarboxylase MVD2-like	186.413	115.945	256.88	2.21552	1.14765	0.522122	1
CDS_2233_Unigene_14256	indeterminate-domain 2-like	124.026	120.492	127.56	1.05866	0.0822373	0.974317	1
CDS_2235_Unigene_14260	root phototropism 3	48.5429	63.6563	33.4295	0.525157	-0.929179	0.81401	1
CDS_2236_Unigene_14263	probable pre-mRNA-splicing factor ATP-dependent RNA helicase DEAH9	108.379	44.332	172.426	3.88942	1.95956	0.406125	1
CDS_2237_Unigene_14266	probable glutathione S-transferase	123.749	211.43	36.0687	0.170594	-2.55136	0.25707	1
CDS_2238_Unigene_14267	transport Sec61 subunit alpha-like	264.095	172.781	355.409	2.05699	1.04053	0.50544	1
CDS_2239_Unigene_14271	chitinase 2-like	106.664	188.695	24.6323	0.13054	-2.93744	0.230386	1
CDS_2240_Unigene_14273	short-chain dehydrogenase reductase family 42E member 1	302.002	305.777	298.227	0.975307	-0.0360723	0.982367	1
CDS_2242_Unigene_14275	thaumatin 1b	966.066	405.809	1526.32	3.76119	1.91119	0.105304	0.957551
CDS_2243_Unigene_14277	PREDICTED: uncharacterized protein LOC109156035	104.277	62.5195	146.034	2.33582	1.22393	0.606119	1
CDS_2244_Unigene_14290	rho GDP-dissociation inhibitor 1	62.1094	86.3906	37.8282	0.437873	-1.19141	0.719026	1
CDS_2246_Unigene_14297	transcription initiation factor TFIID subunit 2 isoform X2	192.205	120.492	263.917	2.19033	1.13115	0.522786	1
CDS_2248_Unigene_143	PREDICTED: uncharacterized protein LOC104108164 isoform X3	354.86	411.492	298.227	0.724744	-0.464456	0.741365	1
CDS_2251_Unigene_14315	pyruvate partial	142.579	253.488	31.6701	0.124937	-3.00073	0.160382	1
CDS_2252_Unigene_14316	MITOFERRINLIKE chloroplastic	93.5325	37.5117	149.553	3.98684	1.99525	0.437093	1
CDS_2253_Unigene_1432	transmembrane 208-like	705.809	994.629	416.99	0.419241	-1.25415	0.300224	1
CDS_2254_Unigene_14320	rRNA-processing fcf2	366.558	339.879	393.237	1.15699	0.210378	0.882053	1
CDS_2255_Unigene_14325	transducin beta 3	170.998	107.988	234.007	2.16696	1.11568	0.549077	1
CDS_2256_Unigene_14326	PIR isoform X1	240.659	198.926	282.392	1.41958	0.505467	0.754731	1
CDS_2257_Unigene_14328	uncharacterized protein LOC114188949	140.924	219.387	62.4605	0.284705	-1.81246	0.380066	1
CDS_2258_Unigene_14329	uncharacterized protein LOC110602549	97.155	104.578	89.7319	0.858037	-0.220888	0.931071	1
CDS_2259_Unigene_1433	elongation factor G- mitochondrial isoform X2	929.211	721.817	1136.6	1.57464	0.655026	0.570965	1
CDS_2260_Unigene_14335	---NA---	119	95.4844	142.515	1.49255	0.577781	0.795442	1
CDS_2261_Unigene_14337	trihelix transcription factor GT-2-like	70.5163	55.6992	85.3333	1.53204	0.615452	0.841887	1
CDS_2262_Unigene_14340	anthocyanidin 3-O-glucoside 2 -O-xylosyltransferase-like	303.643	258.035	349.251	1.3535	0.436695	0.769193	1
CDS_2263_Unigene_14344	metal tolerance 4-like isoform X2	210.817	277.359	144.275	0.520173	-0.942937	0.578291	1
CDS_2264_Unigene_14348	pyrophosphate-energized vacuolar membrane proteon pump 1	68.6035	120.492	16.7148	0.138721	-2.84974	0.375533	1
CDS_2265_Unigene_14349	PREDICTED: uncharacterized protein LOC109180887	88.6543	122.766	54.5429	0.444285	-1.17044	0.653176	1
CDS_2266_Unigene_14350	PREDICTED: uncharacterized protein LOC109179888	193.722	200.063	187.381	0.936614	-0.0944734	0.959235	1
CDS_2269_Unigene_14357	glutamate receptor isoform X2	74.4453	94.3477	54.5429	0.578106	-0.790595	0.787785	1
CDS_2270_Unigene_14358	hypothetical protein TM35_000063140	1418.57	1930.15	906.996	0.46991	-1.08954	0.328417	1
CDS_2271_Unigene_14364	PREDICTED: syntaxin-81-like	153.927	65.9297	241.924	3.66943	1.87556	0.345462	1
CDS_2272_Unigene_1437	non-specific lipid-transfer At2g13820	81.1964	130.723	31.6701	0.242269	-2.04532	0.4668	1
CDS_2273_Unigene_14372	PREDICTED: uncharacterized protein LOC104118366	2363.58	4686.69	40.4673	0.00863452	-6.85567	7.34251e-07	0.000278602
CDS_2275_Unigene_14375	mRNA-decapping enzyme isoform X2	102.621	129.586	75.6563	0.583831	-0.776377	0.74418	1
CDS_2276_Unigene_14376	mRNA-decapping enzyme isoform X2	52.8674	59.1094	46.6254	0.788799	-0.342271	0.929255	1
CDS_2277_Unigene_14379	alpha,alpha-trehalose-phosphate synthase [UDP-forming] 5-like	370.101	476.285	263.917	0.554116	-0.851739	0.540722	1
CDS_2280_Unigene_14385	serine threonine- kinase MHK isoform X2	144.888	44.332	245.443	5.53647	2.46897	0.23636	1
CDS_2281_Unigene_14386	PREDICTED: uncharacterized protein LOC109150352 isoform X1	162.526	188.695	136.357	0.722632	-0.468666	0.805203	1
CDS_2282_Unigene_14387	TIFY 9-like isoform X2	771.508	350.109	1192.91	3.40724	1.7686	0.144057	1
CDS_2283_Unigene_14389	21 kDa isoform partial	603.312	838.899	367.725	0.438343	-1.18987	0.338613	1
CDS_2284_Unigene_1439	pentatricopeptide repeat-containing At1g05600	119.662	109.125	130.199	1.19312	0.254739	0.911441	1
CDS_2287_Unigene_14395	amino-acid permease BAT1 homolog	75.6266	38.6484	112.605	2.91357	1.54279	0.59884	1
CDS_2288_Unigene_14398	F-box LRR-repeat 14-like	252.451	443.32	61.5807	0.138908	-2.8478	0.0881059	0.904202
CDS_2289_Unigene_1440	2-oxoglutarate mitochondrial- partial	606.471	466.055	746.886	1.60257	0.680389	0.582059	1
CDS_2290_Unigene_14402	WD repeat-containing 26-like isoform X1	100.007	63.6563	136.357	2.14209	1.09902	0.650801	1
CDS_2293_Unigene_14407	fasciclin-like arabinogalactan 17	58.1506	86.3906	29.9106	0.346226	-1.53022	0.659306	1
CDS_2294_Unigene_14408	hypothetical protein POPTR_010G145766	51.2167	52.2891	50.1443	0.958983	-0.0604233	0.992501	1
CDS_2295_Unigene_1441	PREDICTED: metacaspase-9-like	909.148	1777.83	40.4673	0.0227622	-5.45721	8.12342e-05	0.0116115
CDS_2297_Unigene_14411	ABC transporter I family member 21-like	107.262	50.0156	164.509	3.28914	1.71771	0.466234	1
CDS_2298_Unigene_14412	ABC transporter I family member 21-like	109.995	62.5195	157.471	2.51874	1.3327	0.563954	1
CDS_2299_Unigene_14415	zinc finger JACKDAW isoform X2	233.418	395.578	71.2577	0.180136	-2.47284	0.144651	1
CDS_2300_Unigene_14416	zinc finger JACKDAW isoform X2	449.276	779.789	118.763	0.152301	-2.715	0.0509776	0.722234
CDS_2301_Unigene_14418	aspartate--tRNA ligase cytoplasmic-like	31.5267	18.1875	44.866	2.46686	1.30267	0.82376	1
CDS_2302_Unigene_1442	alpha-xylosidase 1	379.581	93.211	665.952	7.14456	2.83685	0.0527101	0.736805
CDS_2303_Unigene_14420	actin-depolymerizing factor 2-like	7088.09	7172.7	7003.49	0.97641	-0.0344417	0.974743	1
CDS_2304_Unigene_14421	PREDICTED: uncharacterized protein LOC109166727	414.295	509.25	319.34	0.627079	-0.673281	0.617102	1
CDS_2305_Unigene_14423	dirigent 22-like	163.624	175.055	152.192	0.869399	-0.20191	0.916753	1
CDS_2306_Unigene_14424	dirigent 22-like	105.176	70.4766	139.876	1.98472	0.988935	0.67509	1
CDS_2307_Unigene_14427	PREDICTED: uncharacterized protein LOC109161384	2406.66	4421.84	391.478	0.0885328	-3.49764	0.00314507	0.149169
CDS_2308_Unigene_1443	PREDICTED: uncharacterized protein LOC109169242	856.015	953.707	758.323	0.795132	-0.330734	0.776146	1
CDS_2309_Unigene_14437	nuclease HARBI1	57.523	61.3828	53.6632	0.874238	-0.193902	0.959645	1
CDS_2310_Unigene_14438	---NA---	62.5741	20.4609	104.687	5.11644	2.35514	0.486722	1
CDS_2311_Unigene_1444	centromere kinetochore zw10 homolog isoform X2	798.037	911.649	684.426	0.750756	-0.413583	0.724809	1
CDS_2313_Unigene_14441	non-specific lipid-transfer -like	28.3933	21.5977	35.189	1.6293	0.704249	0.915438	1
CDS_2314_Unigene_14442	non-specific lipid-transfer -like	41.0406	28.418	53.6632	1.88835	0.91713	0.841894	1
CDS_2315_Unigene_14446	tRNA (cytosine(34)-C(5))-methyltransferase-like isoform X2	204.896	271.676	138.117	0.508388	-0.975997	0.569545	1
CDS_2317_Unigene_14452	AMSH-like ubiquitin thioesterase 3 isoform X3	617.817	885.504	350.131	0.395402	-1.33861	0.281021	1
CDS_2319_Unigene_14455	hypothetical protein DM860_017019	11.8417	11.3672	12.3161	1.08348	0.115675	1	1
CDS_2320_Unigene_14458	PREDICTED: uncharacterized protein LOC109172984	179.962	327.375	32.5498	0.0994267	-3.33022	0.086798	0.901721
CDS_2321_Unigene_14461	hypothetical protein DM860_017871	31.1264	34.1016	28.1512	0.82551	-0.276642	0.966824	1
CDS_2322_Unigene_14463	zinc finger 4-like	74.3612	136.406	12.3161	0.0902902	-3.46929	0.268189	1
CDS_2323_Unigene_14465	PREDICTED: uncharacterized protein LOC109184191 isoform X1	526.875	676.348	377.402	0.558	-0.841663	0.508042	1
CDS_2325_Unigene_14467	heavy metal-associated isoprenylated plant 47-like	1921.92	1129.9	2713.95	2.40194	1.2642	0.251517	1
CDS_2326_Unigene_14468	heavy metal-associated isoprenylated plant 39-like	328.355	87.5274	569.182	6.5029	2.70108	0.0757354	0.859914
CDS_2327_Unigene_14469	transmembrane 9 superfamily member 7	836.35	752.508	920.192	1.22283	0.290228	0.804817	1
CDS_2328_Unigene_1447	omega-3 fatty acid chloroplastic-like	801.137	211.43	1390.85	6.57828	2.71771	0.0288851	0.56502
CDS_2329_Unigene_14470	Transmembrane nine 7 isoform partial	340.226	363.75	316.701	0.870655	-0.199826	0.889339	1
CDS_2330_Unigene_14471	F-box kelch-repeat At1g57790-like isoform X2	128.524	160.277	96.7697	0.603764	-0.727943	0.732313	1
CDS_2331_Unigene_14475	transcription factor VOZ1	660.801	608.145	713.457	1.17317	0.230412	0.850587	1
CDS_2332_Unigene_14476	transcription factor VOZ1-like	1072.59	1274.26	870.928	0.683476	-0.549037	0.628024	1
CDS_2333_Unigene_14478	mitochondrial arginine transporter BAC2	290.354	43.1953	537.512	12.4438	3.63735	0.0272834	0.55333
CDS_2335_Unigene_1448	NEDD8-activating enzyme E1 catalytic subunit	669.489	716.133	622.845	0.869734	-0.201354	0.86792	1
CDS_2336_Unigene_14480	RESPONSE TO LOW SULFUR 3-like	140.434	148.91	131.959	0.886163	-0.174356	0.934047	1
CDS_2337_Unigene_14481	acylsugar acyltransferase 3-like	48.3156	22.7344	73.8969	3.25045	1.70064	0.670634	1
CDS_2338_Unigene_14483	transcription initiation factor TFIID subunit 12b-like isoform X2	246.095	262.582	229.608	0.874424	-0.193594	0.904608	1
CDS_2340_Unigene_14485	vacuolar fusion CCZ1 homolog isoform X2	124.461	93.211	155.711	1.67053	0.740302	0.733553	1
CDS_2341_Unigene_14499	lipid phosphate phosphatase 2-like isoform X2	136.975	71.6133	202.337	2.82541	1.49846	0.472483	1
CDS_2342_Unigene_14501	BASIC PENTACYSTEINE6-like	1741.46	1891.5	1591.42	0.841354	-0.249214	0.819256	1
CDS_2343_Unigene_14502	DEAD-box ATP-dependent RNA helicase 36	183.254	185.285	181.223	0.978078	-0.031979	0.988512	1
CDS_2344_Unigene_14503	homeobox-leucine zipper ATHB-13-like	1555.53	2398.48	712.577	0.297096	-1.751	0.120027	0.997547
CDS_2345_Unigene_14512	DNA mismatch repair MSH6 isoform X1	73.7533	119.355	28.1512	0.23586	-2.084	0.487348	1
CDS_2347_Unigene_14514	deacetoxyvindoline 4-hydroxylase-like isoform X2	127.056	50.0156	204.096	4.08065	2.0288	0.354939	1
CDS_2348_Unigene_14515	Calmodulin and related s (EF-Hand superfamily)	1530.19	1100.34	1960.03	1.78129	0.832919	0.451595	1
CDS_2349_Unigene_14517	PREDICTED: ASC1-like protein	75.2014	120.492	29.9106	0.248237	-2.01021	0.496807	1
CDS_2351_Unigene_14521	peptide upstream	311.521	343.289	279.753	0.814918	-0.295273	0.840903	1
CDS_2352_Unigene_14523	bark storage A-like isoform X1	103.323	159.141	47.5051	0.29851	-1.74415	0.466996	1
CDS_2353_Unigene_14526	transcription initiation factor TFIID subunit 14b-like isoform X1	81.0828	110.262	51.9038	0.470732	-1.08702	0.694376	1
CDS_2354_Unigene_14527	transcription initiation factor TFIID subunit 14b-like isoform X2	66.7601	61.3828	72.1374	1.17521	0.232913	0.945816	1
CDS_2355_Unigene_1453	upstream activation factor subunit UAF30	282.035	362.613	201.457	0.55557	-0.84796	0.576496	1
CDS_2356_Unigene_14530	ADP-ribosylation factor 8a isoform X1	3317.44	4505.95	2128.93	0.472471	-1.0817	0.322082	1
CDS_2357_Unigene_14535	probable acyl-activating enzyme peroxisomal isoform X2	60.9678	56.836	65.0996	1.1454	0.195846	0.958632	1
CDS_2359_Unigene_14537	ENHANCED DISEASE RESISTANCE 2-like isoform X3	411.607	337.606	485.608	1.43839	0.524454	0.69854	1
CDS_2360_Unigene_14538	copper-transporting ATPase chloroplastic	611.156	530.848	691.464	1.30257	0.381355	0.7576	1
CDS_2361_Unigene_14540	zinc transporter chloroplastic-like	551.997	342.152	761.842	2.22662	1.15485	0.362192	1
CDS_2363_Unigene_14549	multi -bridging factor 1a	3530.71	4124.02	2937.4	0.712267	-0.48951	0.651589	1
CDS_2364_Unigene_14550	PREDICTED: uncharacterized protein LOC109175214 isoform X2	223.825	353.52	94.1306	0.266267	-1.90906	0.258965	1
CDS_2365_Unigene_14551	blue copper -like	1006.91	988.946	1024.88	1.03634	0.0514913	0.96551	1
CDS_2366_Unigene_14555	cysteine ase inhibitor 1-like	1111.94	746.824	1477.06	1.97778	0.983886	0.386967	1
CDS_2367_Unigene_14556	translocase subunit chloroplastic isoform X1	871.89	767.285	976.495	1.27266	0.347849	0.765514	1
CDS_2368_Unigene_14557	MLO 9	287.334	168.234	406.433	2.41587	1.27254	0.403047	1
CDS_2369_Unigene_14557	MLO 9	1240.23	204.609	2275.85	11.1229	3.47546	0.00444039	0.192077
CDS_2370_Unigene_14558	MLO 9	1401.23	259.172	2543.28	9.81312	3.29471	0.00606139	0.231676
CDS_2371_Unigene_14559	mediator of RNA polymerase II transcription subunit 15a-like isoform X7	186.635	230.754	142.515	0.617608	-0.695237	0.695988	1
CDS_2373_Unigene_14560	mediator of RNA polymerase II transcription subunit 15a isoform X1	193.48	279.633	107.326	0.383812	-1.38153	0.434408	1
CDS_2374_Unigene_14564	TMV resistance N-like isoform X2	247.484	341.016	153.952	0.451451	-1.14736	0.472894	1
CDS_2375_Unigene_14565	PREDICTED: uncharacterized protein LOC109171148	297.297	334.195	260.399	0.779181	-0.35997	0.809313	1
CDS_2376_Unigene_14566	PERN_IPOBA ame: Full=Neutral peroxidase ame: Full= 1 Flags: Precursor	1240.91	1164	1317.83	1.13215	0.179071	0.873748	1
CDS_2377_Unigene_14567	neutral peroxidase	3521.29	3114.61	3927.97	1.26114	0.334733	0.758224	1
[truncated: 15,446 more rows]

## Sheet: Supplementary Table S5
Supplementary Table S5: Unigenes Encoding the Key Enzymes Associated With Phenylpropanoid Biosynthesis
Enzyme Name	Description	EC Number	KO ID	Unigene Number
PAL	Phenylalanine ammonia-lyase	4.3.1.24	K10775	6
CYP73A	trans-cinnamate 4-monooxygenase	1.14.14.91	K00487	1
4CL	4-coumarate--CoA ligase	6.2.1.12	K01904	8
HCT	shikimate O-hydroxycinnamoyltransferase	2.3.1.133	K13065	4
C3'H	5-O-(4-coumaroyl)-D-quinate 3'-monooxygenase	1.14.14.96	K09754	1
CSE	caffeoylshikimate esterase	3.1.1.-	K18368	13
CCoAOMT	caffeoyl-CoA O-methyltransferase	2.1.1.104	K00588	3
CAD	cinnamyl-alcohol dehydrogenase	1.1.1.195	K22395	5
CCR	cinnamoyl-CoA reductase	1.2.1.44	K09753	23
REF1	coniferyl-aldehyde dehydrogenase	1.2.1.68	K12355	2
COMT	caffeic acid 3-O-methyltransferase	2.1.1.68	K13066	2
Prdx6	peroxiredoxin 6	1.11.1.7	K11188	1
	peroxidase	1.11.1.7	K00430	50
UGT72E	coniferyl-alcohol glucosyltransferase	2.4.1.111	K12356	1
bglB/bglX	beta-glucosidase	3.2.1.21	K01188	53
F6H	feruloyl-CoA 6-hydroxylase	1.14.11.61	K06892	8
TOGT1	scopoletin glucosyltransferase	2.4.1.128	K23260	11

## Sheet: Supplementary Table S6
Supplementary Table S6: Unigenes Encoding the Key Enzymes Associated With Flavonoid Biosynthesis
Enzyme Name	Description	EC Number	KO ID	Unigene Number
CHS	chalcone synthase	2.3.1.74	K00660	2
CHI	chalcone isomerase	5.5.1.6	K01859	3
F3H	naringenin 3-dioxygenase	1.14.11.9	K00475	1
FLS	flavonol synthase	1.14.20.6	K05278	2
DFR	bifunctional dihydroflavonol 4-reductase/flavanone 4-reductase	1.1.1.219 /1.1.1.234	K13082	2
FG2	flavonol-3-O-glucoside L-rhamnosyltransferase	2.4.1.159	K22772	2
BZ1	anthocyanidin 3-O-glucosyltransferase	2.4.1.115	K12930	3
UGT79B1	anthocyanidin 3-O-glucoside 2'''-O-xylosyltransferase	2.4.2.51	K17193	1
CYP81E	isoflavone/4'-methoxyisoflavone 2'-hydroxylase	1.14.14.90 /1.14.14.89	K13260	1

## Sheet: Supplementary Table S7
Supplementary Table S7: Unigenes Encoding the Key Enzymes Associated With Terpenoid Biosynthesis
Pathway	Enzyme Name	Description	EC Number	KO ID	Unigene Number
Terpenoid Backbone Biosynthesis
	DXS	1-deoxy-D-xylulose-5-phosphate synthase	2.2.1.7	K01662	1
	DXR	1-deoxy-D-xylulose-5-phosphate reductoisomerase	1.1.1.267	K00099	1
	MCT	2-C-methyl-D-erythritol 4-phosphate cytidylyltransferase	2.7.7.60	K00991	1
	CMK	4-diphosphocytidyl-2-C-methyl-D-erythritol kinase	2.7.1.148	K00919	1
	MDS	2-C-methyl-D-erythritol 2,4-cyclodiphosphate synthase	4.6.1.12	K01770	1
	HDS	(E)-4-hydroxy-3-methylbut-2-enyl-diphosphate synthase	1.17.7.1/ 1.17.7.3	K03526	1
	HDR	4-hydroxy-3-methylbut-2-en-1-yl diphosphate reductase	1.17.7.4	K03527	1
	AACT	acetyl-CoA C-acetyltransferase	2.3.1.9	K00626	1
	HMGS	hydroxymethylglutaryl-CoA synthase	2.3.3.10	K01641	2
	HMGR	hydroxymethylglutaryl-CoA reductase	1.1.1.34	K00021	2
	MK	mevalonate kinase	2.7.1.36	K00869	1
	PMK	phosphomevalonate kinase	2.7.4.2	K00938	1
	PMD	diphosphomevalonate decarboxylase	4.1.1.33	K01597	1
	IPK	isopentenyl phosphate kinase	2.7.4.26	K06981	1
	IDI	isopentenyl-diphosphate Delta-isomerase	5.3.3.2	K01823	2
	FPDS	farnesyl diphosphate synthase	2.5.1.1/ 2.5.1.10	K00787	1
	GPS	geranyl diphosphate synthase	2.5.1.1	K14066	1
	GGPS	geranylgeranyl diphosphate synthase, type II	2.5.1.1/ 2.5.1.10 2.5.1.29	K13789	3
	SPS	all-trans-nonaprenyl-diphosphate synthase	2.5.1.84 2.5.1.85	K05356	1
	DHDDS/ RER2/ SRT1	ditrans,polycis-polyprenyl diphosphate synthase	2.5.1.87	K11778	3
	chlP	geranylgeranyl diphosphate/geranylgeranyl-bacteriochlorophyllide a reductase	1.3.1.83/ 1.3.1.111	K10960	2
	ispS	isoprene synthase	4.2.3.27	K12742	1
	FNTA	protein farnesyltransferase/geranylgeranyltransferase type-1 subunit alpha	2.5.1.58 /2.5.1.59	K05955	1
	FNTB	protein farnesyltransferase subunit beta	2.5.1.58	K05954	1
	RCE1/ FACE2	prenyl protein peptidase	3.4.22.-	K08658	2
	STE24	STE24 endopeptidase	3.4.24.84	K06013	1
	ICMT/STE14	protein-S-isoprenylcysteine O-methyltransferase	2.1.1.100	K00587	1
	PCME	prenylcysteine alpha-carboxyl methylesterase	3.1.1.-	K15889	2
	PCYOX1, FCLY	prenylcysteine oxidase / farnesylcysteine lyase	1.8.3.5 /1.8.3.6	K05906	2
	FLDH	NAD+-dependent farnesol dehydrogenase	1.1.1.354	K15891	2
	FOLK	farnesol kinase	2.7.1.216	K15892	1
monoterpenoid biosynthesis
	MNR1	neomenthol dehydrogenase	1.1.1.208	K15095	1
	10HGO	8-hydroxygeraniol dehydrogenase	1.1.1.324	K23232	3
Diterpenoid biosynthesis
	CPS/KS	ent-kaurene synthase	4.2.3.19	K04121	1
	KO	ent-kaurene oxidase	1.14.14.86]	K04122	1
	GA44ox	gibberellin-44 dioxygenase	1.14.11.12	K05282	1
	GA2ox	gibberellin 2beta-dioxygenase	1.14.11.13]	K04125	3
	CYP82G1	trimethyltridecatetraene/dimethylnonatriene synthase	1.14.14.58 /1.14.14.59	K17961	1
Sesquiterpenoid and triterpenoid biosynthesis
	FDFT1	farnesyl-diphosphate farnesyltransferase	2.5.1.21	K00801	2
	SQLE	squalene monooxygenase	1.14.14.17	K00511	1
	FLDH	NAD+-dependent farnesol dehydrogenase	1.1.1.354	K15891	2
	NES1	(3S,6E)-nerolidol synthase	4.2.3.48	K14175	1
	GERD	germacrene D synthase	4.2.3.75	K15803	1
Carotenoid biosynthesis
	PSY	15-cis-phytoene synthase	2.5.1.32	K02291	1
	PDS	15-cis-phytoene desaturase	1.3.5.5	K02293	1
	Z-ISO	zeta-carotene isomerase	5.2.1.12	K15744	1
	ZDS	zeta-carotene desaturase	1.3.5.6	K00514	2
	CRTISO	prolycopene isomerase	5.2.1.13	K09835	1
	LCYe	lycopene epsilon-cyclase	5.5.1.18	K06444	2
	CrtZ	beta-carotene 3-hydroxylase	1.14.15.24	K15746	1
	LUT5	beta-ring hydroxylase	1.14.-.-	K15747	2
	ZEP	zeaxanthin epoxidase	1.14.15.21	K09838	1
	VDE	violaxanthin de-epoxidase	1.23.5.1	K09839	2
	CCS1	capsanthin/capsorubin synthase	5.3.99.8	K14593	1
	NCED	9-cis-epoxycarotenoid dioxygenase	1.13.11.51	K09840	2
	ABA2	xanthoxin dehydrogenase	1.1.1.288	K09841	1
	CYP707A	(+)-abscisic acid 8'-hydroxylase	1.14.14.137	K09843	2
	CCD8	carlactone synthase / all-trans-10'-apo-beta-carotenal 13,14-cleaving dioxygenase	1.13.11.69 /1.13.11.70	K17913	1

## Sheet: Supplementary Table S8
Supplementary Table S8: Primers used for qRT-PCR validation
GENE ID	GENE NAME	GENE DESCRIPTION	FORWARD PRIMER	REVERSE PRIMER
CDS_16344_Unigene_52248	ACT	Actin	AAGAGCAGTGTTTCCCAGT	ATATCATCCCAGTTGCTGA
CDS_1786_Unigene_13263	CSE	caffeoylshikimate esterase	TGCTTGAAGCTTTTTCGTAC	TGCTTGAAGCTTTTTCGTAC
CDS_10432_Unigene_27658	CCR1	cinnamoyl- reductase 1	TTTCCATGCAGCTTCCTCAG	TTTCCATGCAGCTTCCTCAG
CDS_17738_Unigene_58123	4CL	4-coumarate- ligase 2	AAGGGCTCTTTTGCAAACGC	AAGGGCTCTTTTGCAAACGC
CDS_19086_Unigene_6414	CCoAOMT	caffeoyl- O-methyltransferase	TCCATGGCCAAAATCTTGCC	TCCATGGCCAAAATCTTGCC
CDS_9637_Unigene_26326	TOGT1	scopoletin glucosyltransferase	TTGGCCGCAACATCATTGAC	TTGGCCGCAACATCATTGAC
CDS_12277_Unigene_34170	PAL	phenylalanine ammonia-lyase G4	TTGCAGCCCATTGTCAAGAC	TTGCAGCCCATTGTCAAGAC
CDS_8485_Unigene_24508	MVK	mevalonate kinase	AGCAGTGTCAAAACGCAACC	AGCAGTGTCAAAACGCAACC
CDS_2416_Unigene_14640	CHLP	geranylgeranyl diphosphate chloroplastic	TGCCGTGTTGGAATGCTTTG	TGCCGTGTTGGAATGCTTTG
CDS_98_Unigene_10147	UGT91A1	UDP-glycosyltransferase 91A1	ATTGTCCACGTAAGCCTCCTG	ATTGTCCACGTAAGCCTCCTG
